# Supplementary material for: 4-Hy­droxy-6-methyl­pyridin-2(1H)-one
Source: Acta Crystallogr Sect E Struct Rep Online. 2013 Sep 12;69(Pt 10):o1534. doi: 10.1107/S1600536813024240 (PMC3790402; doi:10.1107/S1600536813024240)
Supplement: Supplementary file 1 [file e-69-o1534-sup1.cif]

##############################################################################
#                                                                            #
# This CIF contains the data in a paper accepted for publication in          #
# Acta Crystallographica Section E. It conforms to the requirements of       #
# Notes for Authors for Acta Crystallographica Section E, and has been       #
# peer reviewed under the auspices of the IUCr Commission on Journals.       #
#                                                                            #
# Full details of the Crystallographic Information File format               #
# are given in the paper "The Crystallographic Information File (CIF):       #
# a New Standard Archive File for Crystallography" by S. R. Hall, F. H.      #
# Allen and I. D. Brown [Acta Cryst. (1991), A47, 655-685].                  #
#                                                                            #
# The current version of the core CIF dictionary is obtainable from          #
# ftp://ftp.iucr.org/pub/cif_core.dic.                                       #
#                                                                            #
# Software is freely available for graphical display of the structure(s)     #
# in this CIF. For information consult the CIF software page                 #
# http://www.iucr.org/resources/cif/software.                                #
#                                                                            #
# This file may be used for bona fide research purposes within the           #
# scientific community so long as proper attribution is given to the journal # 
# article from which it was obtained.                                        #
#                                                                            #
##############################################################################
data_I
_audit_creation_method     SHELXL-97
_journal_date_recd_electronic     2013-07-15
_journal_date_accepted     2013-08-29
_journal_name_full     'Acta Crystallographica, Section E'
_journal_year     2013
_journal_volume     69
_journal_issue     10
_journal_page_first     o1534
_journal_page_last     o1534
_journal_paper_category     QO
_journal_paper_doi     10.1107/S1600536813024240
_journal_coeditor_code     IM2437
_publ_contact_author_name     'Daniel Ch\'avez'
_publ_contact_author_address
;
Centro de Graduados e Investigaci\'on del Instituto Tecnol\'ogico de Tijuana
Apdo. Postal 1166, 22500
Tijuana, B.C.
Mexico
;
_publ_contact_author_email     dchavez@tectijuana.mx
_publ_contact_author_fax     '52 664 6234043'
_publ_contact_author_phone     '52 664 6233772'
_publ_section_title
;
4-Hydroxy-6-methylpyridin-2(1<i>H</i>)-one
;
loop_
    _publ_author_name
    _publ_author_footnote
    _publ_author_address
    "Reyes, H\'ector" .
;
Centro de Graduados e Investigaci\'on del Instituto Tecnol\'ogico de Tijuana
Apdo. Postal 1166, 22500
Tijuana, B.C.
Mexico
;
    "Aguirre, Gerardo" .
;
Centro de Graduados e Investigaci\'on del Instituto Tecnol\'ogico de Tijuana
Apdo. Postal 1166, 22500
Tijuana, B.C.
Mexico
;
    "Ch\'avez, Daniel" .
;
Centro de Graduados e Investigaci\'on del Instituto Tecnol\'ogico de Tijuana
Apdo. Postal 1166, 22500
Tijuana, B.C.
Mexico
;
_publ_section_synopsis     .
_chemical_name_systematic
;
4-Hydroxy-6-methylpyridin-2(1<i>H</i>)-one
;
_chemical_name_common     ?
_chemical_formula_moiety     'C6 H7 N O2'
_chemical_formula_sum     'C6 H7 N O2'
_chemical_formula_iupac     'C6 H7 N O2'
_chemical_formula_weight     125.13
_chemical_melting_point     ?
_symmetry_cell_setting     monoclinic
_symmetry_space_group_name_H-M     'P 21/n'
_symmetry_space_group_name_Hall     '-P 2yn'
loop_
    _symmetry_equiv_pos_as_xyz
    'x, y, z'
    '-x+1/2, y+1/2, -z+1/2'
    '-x, -y, -z'
    'x-1/2, -y-1/2, z-1/2'
_cell_length_a     4.7082(5)
_cell_length_b     12.2988(8)
_cell_length_c     10.0418(7)
_cell_angle_alpha     90.00
_cell_angle_beta     91.303(7)
_cell_angle_gamma     90.00
_cell_volume     581.32(8)
_cell_formula_units_Z     4
_cell_measurement_reflns_used     51
_cell_measurement_theta_min     6.62
_cell_measurement_theta_max     12.29
_cell_measurement_temperature     298(2)
_exptl_crystal_description     prismatic
_exptl_crystal_colour     colorless
_exptl_crystal_size_max     .65
_exptl_crystal_size_mid     .20
_exptl_crystal_size_min     .18
_exptl_crystal_density_diffrn     1.430
_exptl_crystal_density_meas     ?
_exptl_crystal_density_method     'not measured'
_exptl_crystal_F_000     264
_exptl_absorpt_coefficient_mu     0.109
_exptl_absorpt_correction_type     psi-scan
_exptl_absorpt_process_details     '(XSCANS; Siemens, 1996)'
_exptl_absorpt_correction_T_min     0.2162
_exptl_absorpt_correction_T_max     0.2589
_exptl_special_details
;
IR: 3296, 3094, 2891, 1640 cm\^-1. 1\^H NMR (CDCl\~3\~): \d 10.99 (s, NH-1),
 10.40 (s, OH), 5.59 (s, H-3), 5.34 (s, H-5) 2.07 (s, 3H, CH\~3\~---C-6).
 \^13\^C NMR (CDCl\~3\~): \d 167.6, 164.8, 145.9, 98.2, 95.7,
18.5. MS <i>m</i>/<i>e</i> (int. <i>rel</i>): [<i>M</i>]\^+\^ 125 (100), 97
(16).
;
_diffrn_ambient_temperature     298(2)
_diffrn_radiation_type     MoK\a
_diffrn_radiation_wavelength     0.71073
_diffrn_radiation_source     'fine-focus sealed tube'
_diffrn_radiation_monochromator     graphite
_diffrn_measurement_device_type     'Bruker P4'
_diffrn_measurement_method     '2\q/\w scans'
_diffrn_detector_area_resol_mean     ?
_diffrn_reflns_number     2445
_diffrn_reflns_av_R_equivalents     0.0256
_diffrn_reflns_av_sigmaI/netI     0.0385
_diffrn_reflns_theta_min     2.62
_diffrn_reflns_theta_max     30.00
_diffrn_reflns_theta_full     30.00
_diffrn_measured_fraction_theta_max     1.000
_diffrn_measured_fraction_theta_full     1.000
_diffrn_reflns_limit_h_min     -1
_diffrn_reflns_limit_h_max     6
_diffrn_reflns_limit_k_min     -1
_diffrn_reflns_limit_k_max     17
_diffrn_reflns_limit_l_min     -14
_diffrn_reflns_limit_l_max     14
_diffrn_standards_number     3
_diffrn_standards_interval_count     97
_diffrn_standards_interval_time     ?
_diffrn_standards_decay_%     9.41
_refine_special_details
;
Refinement of <i>F</i>^2^ against ALL reflections. The weighted <i>R</i>-factor
<i>wR</i> and goodness of fit <i>S</i> are based on <i>F</i>^2^, conventional
<i>R</i>-factors <i>R</i> are based on <i>F</i>, with <i>F</i> set to zero for
negative <i>F</i>^2^. The threshold expression of <i>F</i>^2^ >
\s(<i>F</i>^2^) is used only for calculating <i>R</i>-factors(gt) <i>etc</i>.
and is not relevant to the choice of reflections for refinement.
<i>R</i>-factors based on <i>F</i>^2^ are statistically about twice as large
as those based on <i>F</i>, and <i>R</i>- factors based on ALL data will be
even larger.
;
_reflns_number_total     1701
_reflns_number_gt     1269
_reflns_threshold_expression     I>2sigma(I)
_refine_ls_structure_factor_coef     Fsqd
_refine_ls_matrix_type     full
_refine_ls_R_factor_all     0.0723
_refine_ls_R_factor_gt     0.0502
_refine_ls_wR_factor_gt     0.1424
_refine_ls_wR_factor_ref     0.1602
_refine_ls_goodness_of_fit_ref     1.056
_refine_ls_restrained_S_all     1.056
_refine_ls_number_reflns     1701
_refine_ls_number_parameters     82
_refine_ls_number_restraints     0
_refine_ls_hydrogen_treatment     constr
_refine_ls_weighting_scheme     calc
_refine_ls_weighting_details
         'calc w=1/[\s^2^(Fo^2^)+(0.1000P)^2^+0.0000P] where P=(Fo^2^+2Fc^2^)/3'
_atom_sites_solution_hydrogens     geom
_atom_sites_solution_primary     direct
_atom_sites_solution_secondary     difmap
_refine_ls_shift/su_max     0.000
_refine_ls_shift/su_mean     0.000
_refine_diff_density_max     0.316
_refine_diff_density_min     -0.248
_refine_ls_extinction_method     none
_refine_ls_extinction_coef     ?
loop_
    _atom_type_symbol
    _atom_type_description
    _atom_type_scat_dispersion_real
    _atom_type_scat_dispersion_imag
    _atom_type_scat_source
    'C' 'C' 0.0033 0.0016
                         'International Tables Vol C Tables 4.2.6.8 and 6.1.1.4'
    'H' 'H' 0.0000 0.0000
                         'International Tables Vol C Tables 4.2.6.8 and 6.1.1.4'
    'N' 'N' 0.0061 0.0033
                         'International Tables Vol C Tables 4.2.6.8 and 6.1.1.4'
    'O' 'O' 0.0106 0.0060
                         'International Tables Vol C Tables 4.2.6.8 and 6.1.1.4'
_computing_data_collection     'XSCANS (Siemens, 1996)'
_computing_cell_refinement     'XSCANS (Siemens, 1996)'
_computing_data_reduction     'XSCANS (Siemens, 1996)'
_computing_structure_solution     'SHELXS97 (Sheldrick, 2008)'
_computing_structure_refinement     'SHELXL97 (Sheldrick, 2008)'
_computing_molecular_graphics     'SHELXTL (Sheldrick, 2008)'
_computing_publication_material     'SHELXTL (Sheldrick, 2008)'
loop_
    _atom_site_type_symbol
    _atom_site_label
    _atom_site_fract_x
    _atom_site_fract_y
    _atom_site_fract_z
    _atom_site_U_iso_or_equiv
    _atom_site_adp_type
    _atom_site_calc_flag
    _atom_site_refinement_flags
    _atom_site_occupancy
    _atom_site_symmetry_multiplicity
    _atom_site_disorder_assembly
    _atom_site_disorder_group
    O O1 0.7844(3) 0.91089(9) 0.60053(9) 0.0364(3) Uani d . 1 1 . .
    O O2 0.2045(2) 0.68616(10) 0.32761(10) 0.0396(3) Uani d . 1 1 . .
    H H2B 0.2292 0.6556 0.2562 0.059 Uiso calc R 1 1 . .
    N N1 0.7786(3) 0.93124(10) 0.37596(11) 0.0301(3) Uani d . 1 1 . .
    H H1A 0.9049 0.9813 0.3858 0.036 Uiso calc R 1 1 . .
    C C1 0.6811(3) 0.88072(12) 0.48782(12) 0.0288(3) Uani d . 1 1 . .
    C C2 0.4786(3) 0.79830(13) 0.46911(13) 0.0326(3) Uani d . 1 1 . .
    H H2A 0.4026 0.7638 0.5426 0.039 Uiso calc R 1 1 . .
    C C3 0.3912(3) 0.76793(12) 0.34229(13) 0.0303(3) Uani d . 1 1 . .
    C C4 0.4958(3) 0.82420(12) 0.23072(14) 0.0321(3) Uani d . 1 1 . .
    H H4A 0.4353 0.8053 0.1450 0.038 Uiso calc R 1 1 . .
    C C5 0.6858(3) 0.90624(12) 0.25012(13) 0.0293(3) Uani d . 1 1 . .
    C C6 0.8049(4) 0.97389(15) 0.14088(15) 0.0403(4) Uani d . 1 1 . .
    H H6D 0.7267 0.9501 0.0567 0.060 Uiso calc R 1 1 . .
    H H6A 1.0078 0.9662 0.1411 0.060 Uiso calc R 1 1 . .
    H H6B 0.7566 1.0488 0.1548 0.060 Uiso calc R 1 1 . .
loop_
    _atom_site_aniso_label
    _atom_site_aniso_U_11
    _atom_site_aniso_U_22
    _atom_site_aniso_U_33
    _atom_site_aniso_U_12
    _atom_site_aniso_U_13
    _atom_site_aniso_U_23
    O1 0.0491(7) 0.0370(6) 0.0227(5) -0.0064(5) -0.0062(4) 0.0009(4)
    O2 0.0483(7) 0.0407(6) 0.0297(5) -0.0133(5) 0.0024(5) -0.0057(4)
    N1 0.0360(6) 0.0315(6) 0.0227(5) -0.0037(5) -0.0032(5) 0.0022(4)
    C1 0.0352(7) 0.0297(7) 0.0214(6) 0.0034(6) -0.0013(5) 0.0010(5)
    C2 0.0399(8) 0.0340(7) 0.0238(6) -0.0026(6) 0.0015(5) 0.0009(5)
    C3 0.0324(7) 0.0311(7) 0.0273(6) 0.0002(6) 0.0000(5) -0.0014(5)
    C4 0.0380(8) 0.0357(8) 0.0224(6) 0.0007(6) -0.0021(5) -0.0023(5)
    C5 0.0341(7) 0.0319(7) 0.0218(6) 0.0027(6) -0.0004(5) 0.0016(5)
    C6 0.0534(10) 0.0420(9) 0.0255(6) -0.0049(8) 0.0007(6) 0.0068(6)
_geom_special_details
;
All e.s.d.'s (except the e.s.d. in the dihedral angle between two l.s. planes)
are estimated using the full covariance matrix. The cell e.s.d.'s are taken
into account individually in the estimation of e.s.d.'s in distances, angles
and torsion angles; correlations between e.s.d.'s in cell parameters are only
used when they are defined by crystal symmetry. An approximate (isotropic)
treatment of cell e.s.d.'s is used for estimating e.s.d.'s involving l.s.
planes.
;
loop_
    _geom_bond_atom_site_label_1
    _geom_bond_atom_site_label_2
    _geom_bond_site_symmetry_2
    _geom_bond_distance
    _geom_bond_publ_flag
    O1 C1 . 1.2768(16) ?
    O2 C3 . 1.3418(18) ?
    O2 H2B . 0.8200 ?
    N1 C5 . 1.3629(17) ?
    N1 C1 . 1.3719(17) ?
    N1 H1A . 0.8600 ?
    C1 C2 . 1.401(2) ?
    C2 C3 . 1.3809(19) ?
    C2 H2A . 0.9300 ?
    C3 C4 . 1.415(2) ?
    C4 C5 . 1.359(2) ?
    C4 H4A . 0.9300 ?
    C5 C6 . 1.496(2) ?
    C6 H6D . 0.9600 ?
    C6 H6A . 0.9600 ?
    C6 H6B . 0.9600 ?
loop_
    _geom_angle_atom_site_label_1
    _geom_angle_atom_site_label_2
    _geom_angle_atom_site_label_3
    _geom_angle_site_symmetry_1
    _geom_angle_site_symmetry_3
    _geom_angle
    _geom_angle_publ_flag
    C3 O2 H2B . . 109.5 ?
    C5 N1 C1 . . 123.42(13) ?
    C5 N1 H1A . . 118.3 ?
    C1 N1 H1A . . 118.3 ?
    O1 C1 N1 . . 117.79(14) ?
    O1 C1 C2 . . 124.99(13) ?
    N1 C1 C2 . . 117.21(12) ?
    C3 C2 C1 . . 120.46(13) ?
    C3 C2 H2A . . 119.8 ?
    C1 C2 H2A . . 119.8 ?
    O2 C3 C2 . . 119.01(13) ?
    O2 C3 C4 . . 121.24(12) ?
    C2 C3 C4 . . 119.74(14) ?
    C5 C4 C3 . . 119.30(13) ?
    C5 C4 H4A . . 120.4 ?
    C3 C4 H4A . . 120.4 ?
    C4 C5 N1 . . 119.76(13) ?
    C4 C5 C6 . . 124.34(13) ?
    N1 C5 C6 . . 115.90(14) ?
    C5 C6 H6D . . 109.5 ?
    C5 C6 H6A . . 109.5 ?
    H6D C6 H6A . . 109.5 ?
    C5 C6 H6B . . 109.5 ?
    H6D C6 H6B . . 109.5 ?
    H6A C6 H6B . . 109.5 ?
loop_
    _geom_torsion_atom_site_label_1
    _geom_torsion_atom_site_label_2
    _geom_torsion_atom_site_label_3
    _geom_torsion_atom_site_label_4
    _geom_torsion_site_symmetry_1
    _geom_torsion_site_symmetry_2
    _geom_torsion_site_symmetry_3
    _geom_torsion_site_symmetry_4
    _geom_torsion
    _geom_torsion_publ_flag
    C5 N1 C1 O1 . . . . 179.84(14) ?
    C5 N1 C1 C2 . . . . 1.0(2) ?
    O1 C1 C2 C3 . . . . -176.62(15) ?
    N1 C1 C2 C3 . . . . 2.2(2) ?
    C1 C2 C3 O2 . . . . 177.69(13) ?
    C1 C2 C3 C4 . . . . -3.3(2) ?
    O2 C3 C4 C5 . . . . -179.71(13) ?
    C2 C3 C4 C5 . . . . 1.3(2) ?
    C3 C4 C5 N1 . . . . 1.8(2) ?
    C3 C4 C5 C6 . . . . -178.05(15) ?
    C1 N1 C5 C4 . . . . -3.0(2) ?
    C1 N1 C5 C6 . . . . 176.88(14) ?
loop_
    _geom_hbond_atom_site_label_D
    _geom_hbond_atom_site_label_H
    _geom_hbond_atom_site_label_A
    _geom_hbond_site_symmetry_A
    _geom_hbond_distance_DH
    _geom_hbond_distance_HA
    _geom_hbond_distance_DA
    _geom_hbond_angle_DHA
    N1 H1A O1 3_776 0.86 1.98 2.835(2) 175.4
    O2 H2B O1 4_575 0.82 1.79 2.609(2) 179.8
_iucr_refine_instructions_details
;
TITL Z in P2(1)/n
CELL 0.71073   4.7082  12.2988  10.0418  90.000  91.303  90.000
ZERR    4.00   0.0005   0.0008   0.0007   0.000   0.007   0.000
LATT  1
SYMM 0.5-X, 0.5+Y, 0.5-Z
SFAC C H N O
UNIT 24 28 4 8
TEMP 25
L.S. 20
BOND $H
ACTA
CONF
HTAB
FMAP 2
PLAN 20
WGHT    0.100000
FVAR       0.71323
O1    4    0.784365    0.910894    0.600531    11.00000    0.04912    0.03704 =
         0.02265    0.00086   -0.00618   -0.00640
O2    4    0.204465    0.686158    0.327606    11.00000    0.04835    0.04073 =
         0.02973   -0.00565    0.00241   -0.01333
AFIX  83
H2B   2    0.229222    0.655643    0.256199    11.00000   -1.50000
AFIX   0
N1    3    0.778619    0.931243    0.375963    11.00000    0.03604    0.03147 =
         0.02271    0.00222   -0.00325   -0.00367
AFIX  43
H1A   2    0.904914    0.981299    0.385767    11.00000   -1.20000
AFIX   0
C1    1    0.681068    0.880723    0.487819    11.00000    0.03518    0.02971 =
         0.02143    0.00096   -0.00128    0.00338
C2    1    0.478622    0.798304    0.469106    11.00000    0.03993    0.03402 =
         0.02377    0.00094    0.00148   -0.00264
AFIX  43
H2A   2    0.402588    0.763813    0.542608    11.00000   -1.20000
AFIX   0
C3    1    0.391212    0.767933    0.342290    11.00000    0.03244    0.03105 =
         0.02731   -0.00135   -0.00003    0.00022
C4    1    0.495849    0.824202    0.230716    11.00000    0.03798    0.03569 =
         0.02239   -0.00228   -0.00213    0.00073
AFIX  43
H4A   2    0.435306    0.805264    0.145018    11.00000   -1.20000
AFIX   0
C5    1    0.685812    0.906237    0.250116    11.00000    0.03407    0.03188 =
         0.02185    0.00163   -0.00042    0.00269
C6    1    0.804905    0.973886    0.140879    11.00000    0.05337    0.04204 =
         0.02550    0.00677    0.00072   -0.00487
AFIX  33
H6D   2    0.726693    0.950080    0.056706    11.00000   -1.50000
H6A   2    1.007818    0.966183    0.141057    11.00000   -1.50000
H6B   2    0.756631    1.048806    0.154771    11.00000   -1.50000
HKLF 4
REM  Z in P2(1)/n
REM R1 =  0.0502 for   1269 Fo > 4sig(Fo)  and  0.0723 for all   1701 data
REM     82 parameters refined using      0 restraints
END
WGHT      0.0804      0.0829
REM Highest difference peak  0.316,  deepest hole -0.248,  1-sigma level  0.053
Q1    1   0.5260  0.8821  0.2518  11.00000  0.05    0.32
Q2    1   0.6525  0.8379  0.2425  11.00000  0.05    0.27
Q3    1   0.5161  0.8645  0.4779  11.00000  0.05    0.26
Q4    1   0.4188  0.7860  0.4044  11.00000  0.05    0.26
Q5    1   0.9571  0.9089  0.5958  11.00000  0.05    0.24
Q6    1   0.4411  0.7985  0.2860  11.00000  0.05    0.24
Q7    1   0.7286  0.9456  0.1988  11.00000  0.05    0.22
Q8    1   0.9844  1.0145  0.1611  11.00000  0.05    0.22
Q9    1   0.6395  0.8176  0.4734  11.00000  0.05    0.22
Q10   1   0.7025  0.9117  0.4329  11.00000  0.05    0.20
Q11   1   0.3729  0.6887  0.3346  11.00000  0.05    0.19
Q12   1   0.2116  0.7514  0.3359  11.00000  0.05    0.18
Q13   1   0.7948  0.9561  0.6101  11.00000  0.05    0.18
Q14   1   0.6634  0.9210  0.5648  11.00000  0.05    0.16
Q15   1   0.4814  0.7713  0.4917  11.00000  0.05    0.15
Q16   1   0.0454  0.6860  0.3792  11.00000  0.05    0.15
Q17   1   0.6447  1.0267  0.1194  11.00000  0.05    0.15
Q18   1   0.8514  0.9236  0.0455  11.00000  0.05    0.14
Q19   1   0.6778  0.9059  0.6206  11.00000  0.05    0.14
Q20   1   0.7942  0.8835  0.5446  11.00000  0.05    0.14
;
