# Supplementary material for: 4-Hy­droxy-6-methyl­pyridin-2(1H)-one
Source: Acta Crystallogr Sect E Struct Rep Online. 2013 Sep 12;69(Pt 10):o1534. doi: 10.1107/S1600536813024240 (PMC3790402; doi:10.1107/S1600536813024240)
Supplement: Supplementary file 2 [file e-69-o1534-Isup2.hkl]

# 
# h,k,l, Fc-squared, Fo-squared, sigma(Fo-squared) and status flag 
# 
data_I
_shelx_title ' Z in P2(1)/n' 
_shelx_refln_list_code          4 
_shelx_F_calc_maximum       89.43 
_exptl_crystal_F_000       264.00 
_reflns_d_resolution_high  0.7107 
 
loop_ 
 _symmetry_equiv_pos_as_xyz 
 'x, y, z' 
 '-x+1/2, y+1/2, -z+1/2' 
 '-x, -y, -z' 
 'x-1/2, -y-1/2, z-1/2' 
 
_cell_length_a     4.7082 
_cell_length_b    12.2988 
_cell_length_c    10.0418 
_cell_angle_alpha  90.000 
_cell_angle_beta   91.303 
_cell_angle_gamma  90.000 
 
_shelx_F_squared_multiplier     1.000 
 
loop_ 
 _refln_index_h 
 _refln_index_k 
 _refln_index_l 
 _refln_F_squared_calc 
 _refln_F_squared_meas 
 _refln_F_squared_sigma 
 _refln_observed_status 
   2   0   0     2124.83     2058.40     25.65 o 
   4   0   0      191.36      202.14      6.78 o 
   6   0   0       16.16       19.19      1.97 o 
   1   1   0      139.03      141.97      2.51 o 
   2   1   0       27.20       30.69      1.04 o 
   3   1   0       24.36       19.59      0.78 o 
   4   1   0      119.84      120.40      3.74 o 
   5   1   0        0.18       -0.29      0.79 o 
   6   1   0        2.11        3.02      1.03 o 
   0   2   0       54.31       65.44      3.11 o 
   1   2   0     7997.17     7456.95    140.75 o 
   2   2   0     1286.84     1281.30     20.09 o 
   3   2   0      720.36      729.86     14.41 o 
   4   2   0        7.95        9.53      1.12 o 
   5   2   0        0.93        0.88      1.16 o 
   6   2   0        0.75        1.77      1.34 o 
   1   3   0     2830.00     2921.22     44.29 o 
   2   3   0       76.14       67.15      3.18 o 
   3   3   0       33.54       30.86      1.73 o 
   4   3   0       36.91       34.77      1.67 o 
   5   3   0       89.16       88.01      3.09 o 
   6   3   0        7.45        5.62      1.61 o 
   0   4   0      125.91      141.16      6.09 o 
   1   4   0     1321.24     1444.45     22.45 o 
   2   4   0      378.24      397.50     11.19 o 
   3   4   0       11.64       14.09      1.04 o 
   4   4   0       26.41       27.29      1.49 o 
   5   4   0        8.56        8.87      1.38 o 
   6   4   0        8.32        7.61      1.47 o 
   1   5   0      539.34      624.99     11.52 o 
   2   5   0      398.09      368.41     10.97 o 
   3   5   0       52.74       46.29      2.44 o 
   4   5   0       46.39       45.21      2.22 o 
   5   5   0        6.11        5.15      1.36 o 
   6   5   0        2.25        1.36      1.53 o 
   0   6   0      271.02      308.39     10.20 o 
   1   6   0        3.12        2.01      0.64 o 
   2   6   0      392.53      393.69     10.63 o 
   3   6   0       85.57       90.78      4.50 o 
   4   6   0       13.09        9.87      1.26 o 
   5   6   0        1.77        0.24      1.28 o 
   6   6   0        3.76        2.10      1.59 o 
   1   7   0      111.73      131.39      4.77 o 
   2   7   0        0.59        0.00      0.86 o 
   3   7   0        9.84       10.46      1.22 o 
   4   7   0        4.98        5.11      1.22 o 
   5   7   0        4.36        2.99      1.40 o 
   6   7   0        4.02        5.33      1.65 o 
   0   8   0      430.85      441.22     11.56 o 
   1   8   0       76.45       86.62      3.06 o 
   2   8   0        8.19       10.30      1.12 o 
   3   8   0       72.16       78.87      3.46 o 
   4   8   0      124.30      104.89      3.36 o 
   5   8   0        0.43       -0.51      1.30 o 
   1   9   0       18.06       19.47      2.46 o 
   2   9   0       19.33       18.62      1.34 o 
   3   9   0       56.07       46.51      2.36 o 
   4   9   0        7.94        9.44      1.51 o 
   5   9   0        0.26       -1.04      1.36 o 
   0  10   0      259.75      271.57      7.82 o 
   1  10   0      114.57      121.23      3.76 o 
   2  10   0       13.65       15.00      1.34 o 
   3  10   0       13.16       11.85      1.45 o 
   4  10   0       10.07       11.01      1.57 o 
   5  10   0        6.92        1.93      1.63 o 
   1  11   0        5.49        4.74      0.90 o 
   2  11   0       18.11       15.33      1.45 o 
   3  11   0        5.92        3.40      1.28 o 
   4  11   0       18.64       15.77      1.73 o 
   5  11   0       17.02       17.87      2.08 o 
   0  12   0       23.47       26.58      1.63 o 
   1  12   0      108.66      104.26      2.85 o 
   2  12   0       20.99       21.70      1.71 o 
   3  12   0        0.13        0.24      1.32 o 
   4  12   0        6.88        6.55      1.63 o 
   1  13   0        7.09        6.76      0.97 o 
   2  13   0        0.24       -1.32      1.32 o 
   3  13   0        2.19        2.24      1.36 o 
   4  13   0        0.00        0.00      1.53 o 
   0  14   0       20.19       21.45      1.79 o 
   1  14   0        0.75        2.70      0.89 o 
   2  14   0        0.11        0.57      1.34 o 
   3  14   0        7.11        8.08      1.65 o 
   1  15   0        0.31       -0.68      1.09 o 
   2  15   0       11.07        8.55      1.69 o 
   3  15   0        0.78        3.03      1.53 o 
   0  16   0        0.65       -0.83      1.55 o 
   1  16   0        6.54        4.53      1.20 o 
   2  16   0        0.07       -0.59      1.65 o 
   1  17   0        4.95        6.56      1.24 o 
  -5   0   1        0.00        0.67      1.16 o 
  -3   0   1      140.69      160.39      7.47 o 
  -1   0   1      625.63      675.86     18.77 o 
   1   0   1      601.97      563.60     20.59 o 
   3   0   1        0.11        0.92      0.75 o 
   5   0   1        9.26       10.01      1.30 o 
  -6   1   1        0.41       -0.02      1.01 o 
  -5   1   1        3.43        2.57      0.89 o 
  -4   1   1       13.15       14.06      0.89 o 
  -3   1   1        6.03        6.25      0.98 o 
  -2   1   1       87.61       89.40      3.44 o 
  -1   1   1     1303.73     1325.89     27.10 o 
   0   1   1     1296.42     1394.18      6.35 o 
   1   1   1      535.31      549.68      8.10 o 
   2   1   1      277.23      278.61      7.09 o 
   3   1   1      283.53      305.18      6.91 o 
   4   1   1       10.54       12.59      1.31 o 
   5   1   1        0.20       -0.71      1.54 o 
   6   1   1        0.22        0.72      1.81 o 
  -6   2   1        0.58       -0.14      1.38 o 
  -5   2   1        0.57        1.93      1.10 o 
  -4   2   1        1.74        1.67      1.00 o 
  -3   2   1        1.27        2.36      0.75 o 
  -2   2   1       86.99       82.80      3.74 o 
  -1   2   1     4481.96     4361.14    144.64 o 
   0   2   1      700.47      717.13      6.98 o 
   1   2   1      969.10      926.37     12.79 o 
   2   2   1      328.92      292.96     10.18 o 
   3   2   1       38.05       42.44      1.95 o 
   4   2   1        0.79        2.12      0.96 o 
   5   2   1        0.29       -0.94      1.20 o 
   6   2   1       19.74       19.40      1.99 o 
  -6   3   1        3.87        5.70      1.47 o 
  -5   3   1       35.35       36.37      1.89 o 
  -4   3   1        2.02        1.20      0.92 o 
  -3   3   1      196.80      179.93      7.33 o 
  -2   3   1       60.68       68.90      3.87 o 
  -1   3   1     1510.98     1590.21     65.24 o 
   0   3   1      539.03      560.48     12.64 o 
   1   3   1     3010.80     3024.01     83.01 o 
   2   3   1        1.14        0.08      0.65 o 
   3   3   1        0.14        0.51      0.73 o 
   4   3   1        2.51        2.30      1.00 o 
   5   3   1        6.91        7.08      1.24 o 
   6   3   1        3.95        1.53      1.44 o 
  -6   4   1        0.16       -0.67      1.44 o 
  -5   4   1        6.58        6.62      1.28 o 
  -4   4   1        6.89        6.78      1.10 o 
  -3   4   1       65.09       69.20      3.16 o 
  -2   4   1      701.21      693.04     14.98 o 
  -1   4   1       86.68      102.08      3.36 o 
   0   4   1      349.75      340.10      6.63 o 
   1   4   1      109.64      123.10      8.69 o 
   2   4   1     1111.74     1220.21     19.32 o 
   3   4   1       31.49       26.38      1.28 o 
   4   4   1        6.68        2.56      1.08 o 
   5   4   1        3.51        2.97      1.22 o 
   6   4   1        0.00       -0.28      1.40 o 
  -6   5   1        4.05        4.44      1.59 o 
  -5   5   1        0.34        1.45      1.20 o 
  -4   5   1      106.76      102.01      4.29 o 
  -3   5   1      145.70      132.32      5.80 o 
  -2   5   1     2562.00     2436.62     27.27 o 
  -1   5   1        4.78        6.52      1.44 o 
   0   5   1      868.19      935.20     11.95 o 
   1   5   1       37.36       37.80      1.42 o 
   2   5   1       87.10       85.24      4.23 o 
   3   5   1        8.35        8.94      1.06 o 
   4   5   1       28.81       25.22      1.42 o 
   5   5   1       53.09       45.35      2.16 o 
   6   5   1        8.70       10.65      1.67 o 
  -6   6   1        5.73        6.37      1.55 o 
  -5   6   1       17.21       12.62      1.53 o 
  -4   6   1        7.00        5.78      1.20 o 
  -3   6   1       79.72       76.06      4.07 o 
  -2   6   1       21.40       18.64      1.16 o 
  -1   6   1       87.63       98.18      5.46 o 
   0   6   1      140.07      147.68      4.89 o 
   1   6   1      116.65      146.56      4.99 o 
   2   6   1      214.38      201.45      7.76 o 
   3   6   1       21.73       22.98      1.40 o 
   4   6   1        0.03       -1.10      1.10 o 
   5   6   1        6.99        3.30      1.40 o 
   6   6   1        0.27        1.40      1.30 o 
  -6   7   1        3.67        2.89      1.65 o 
  -5   7   1        4.05        3.83      1.47 o 
  -4   7   1       47.15       44.31      2.16 o 
  -3   7   1      600.54      578.06     10.63 o 
  -2   7   1        0.34        0.85      0.86 o 
  -1   7   1      519.49      522.41     12.47 o 
   0   7   1      414.89      456.22      8.38 o 
   1   7   1      217.76      235.50      6.29 o 
   2   7   1       35.63       35.33      1.79 o 
   3   7   1       95.68       84.84      4.27 o 
   4   7   1       13.89       12.19      1.38 o 
   5   7   1        3.31        2.42      1.38 o 
   6   7   1        0.38       -0.57      1.45 o 
  -5   8   1        5.75        6.64      1.47 o 
  -4   8   1        2.55        4.50      1.20 o 
  -3   8   1       74.80       64.97      3.11 o 
  -2   8   1       77.72       73.27      3.74 o 
  -1   8   1        0.07       -0.13      0.77 o 
   0   8   1        0.19        1.86      0.90 o 
   1   8   1       51.93       47.01      2.94 o 
   2   8   1       30.85       32.47      1.87 o 
   3   8   1      166.65      149.91      5.21 o 
   4   8   1       25.34       23.33      1.65 o 
   5   8   1        7.07       10.71      1.51 o 
  -5   9   1       11.51       13.78      1.69 o 
  -4   9   1       12.93       12.35      1.44 o 
  -3   9   1        9.49       12.11      1.36 o 
  -2   9   1        1.57        2.48      1.06 o 
  -1   9   1      128.09      130.27      8.70 o 
   0   9   1      155.27      169.87      6.41 o 
   1   9   1       13.46       11.02      0.82 o 
   2   9   1        1.49        0.73      1.02 o 
   3   9   1       30.07       28.58      1.75 o 
   4   9   1       30.48       28.13      1.77 o 
   5   9   1        4.57        8.32      1.59 o 
  -5  10   1        6.81        4.76      1.53 o 
  -4  10   1       98.94       91.84      2.93 o 
  -3  10   1        3.55        4.99      1.20 o 
  -2  10   1        1.96        1.53      1.12 o 
  -1  10   1       24.77       25.45      1.11 o 
   0  10   1       22.15       20.88      0.96 o 
   1  10   1        1.28        0.68      0.75 o 
   2  10   1      120.45       96.91      4.48 o 
   3  10   1       51.28       45.94      2.24 o 
   4  10   1       12.12       13.56      1.63 o 
   5  10   1        0.10        1.81      1.38 o 
  -5  11   1        4.67        4.72      1.71 o 
  -4  11   1       10.01        6.35      1.53 o 
  -3  11   1        5.01        4.95      1.32 o 
  -2  11   1       34.53       35.25      1.95 o 
  -1  11   1       23.90       21.72      2.05 o 
   0  11   1        0.31        1.48      0.73 o 
   1  11   1        0.24        0.79      0.77 o 
   2  11   1        9.38        7.33      1.28 o 
   3  11   1        3.16        2.01      1.22 o 
   4  11   1        0.61       -1.38      1.38 o 
   5  11   1        6.88        6.03      1.85 o 
  -4  12   1        0.00        1.20      1.44 o 
  -3  12   1        2.77        2.44      1.45 o 
  -2  12   1       38.14       37.07      1.99 o 
  -1  12   1       22.87       22.76      2.72 o 
   0  12   1        8.27        8.79      0.97 o 
   1  12   1       36.97       37.71      1.45 o 
   2  12   1        3.84        2.34      1.34 o 
   3  12   1        6.19        5.80      1.40 o 
   4  12   1        4.07        4.52      1.71 o 
  -4  13   1        2.70        4.09      1.57 o 
  -3  13   1        0.73        0.65      1.47 o 
  -2  13   1       12.18       10.52      1.57 o 
  -1  13   1        2.80        4.57      0.90 o 
   0  13   1        8.54        8.17      1.01 o 
   1  13   1       30.99       30.18      2.08 o 
   2  13   1       16.76       17.00      1.69 o 
   3  13   1        3.25        3.11      1.47 o 
   4  13   1        3.54        2.06      1.79 o 
  -3  14   1       18.49       17.63      1.95 o 
  -2  14   1       10.72        9.93      1.69 o 
  -1  14   1        1.95        2.07      0.96 o 
   0  14   1       28.53       28.37      1.39 o 
   1  14   1        5.31        7.93      1.08 o 
   2  14   1        2.70        2.77      1.51 o 
   3  14   1        0.76        3.68      1.40 o 
  -3  15   1       11.10       15.29      1.93 o 
  -2  15   1        0.50        0.61      1.42 o 
  -1  15   1        0.24       -1.01      1.01 o 
   0  15   1        9.00        8.78      1.21 o 
   1  15   1        0.68        0.81      1.03 o 
   2  15   1        0.16        0.41      1.51 o 
   3  15   1        2.48        5.48      1.75 o 
  -2  16   1        8.70       11.32      1.93 o 
  -1  16   1        3.88        2.02      1.15 o 
   0  16   1        3.33        2.61      1.17 o 
   1  16   1        1.37        3.95      1.18 o 
   2  16   1        3.56       -0.29      1.83 o 
  -1  17   1        0.81        1.14      1.17 o 
   0  17   1        0.64       -1.21      1.21 o 
   1  17   1        4.63        2.67      1.29 o 
  -6   0   2       12.05       14.45      1.89 o 
  -4   0   2      104.40       99.25      4.88 o 
  -2   0   2        2.42        3.97      0.69 o 
   0   0   2      411.48      416.74      8.41 o 
   2   0   2      103.80      105.03      5.01 o 
   4   0   2      118.27      122.02      4.99 o 
   6   0   2        7.05       10.93      1.83 o 
  -6   1   2       11.73       11.74      1.32 o 
  -5   1   2        7.58       10.06      0.96 o 
  -4   1   2        0.01       -0.28      0.77 o 
  -3   1   2        0.23        1.58      0.51 o 
  -2   1   2       97.76       85.81      3.11 o 
  -1   1   2       17.39       23.78      0.94 o 
   0   1   2     1030.51     1059.91      9.70 o 
   1   1   2      202.05      254.85      7.17 o 
   2   1   2        6.41        3.62      0.49 o 
   3   1   2        8.03        7.16      1.14 o 
   4   1   2       14.84       18.33      1.01 o 
   5   1   2        0.84       -0.03      0.86 o 
   6   1   2        2.32        1.01      1.15 o 
  -6   2   2        0.76        0.20      1.42 o 
  -5   2   2        1.49        1.08      1.22 o 
  -4   2   2        6.13        6.43      1.16 o 
  -3   2   2       57.68       57.36      2.54 o 
  -2   2   2      149.98      154.77      7.49 o 
  -1   2   2       36.49       44.54      2.16 o 
   0   2   2       74.06       82.07      2.90 o 
   1   2   2      150.87      168.21      4.73 o 
   2   2   2        1.97        1.71      0.69 o 
   3   2   2       85.85       93.12      5.11 o 
   4   2   2        2.16        2.18      1.02 o 
   5   2   2        9.66       10.16      1.51 o 
   6   2   2        5.89        6.45      1.63 o 
  -6   3   2        0.27        1.97      1.36 o 
  -5   3   2        1.20        0.71      1.26 o 
  -4   3   2       13.36       14.57      1.28 o 
  -3   3   2       71.87       62.30      3.60 o 
  -2   3   2        2.63        1.22      0.69 o 
  -1   3   2      675.51      717.90     29.37 o 
   0   3   2      902.20     1009.41     11.21 o 
   1   3   2      156.82      160.33      5.10 o 
   2   3   2       31.92       37.35      1.89 o 
   3   3   2       48.03       48.79      2.52 o 
   4   3   2        1.49        1.45      1.02 o 
   5   3   2        5.18        4.99      1.28 o 
   6   3   2        0.43       -0.08      1.42 o 
  -6   4   2        0.45        0.73      1.40 o 
  -5   4   2        2.91        1.49      1.24 o 
  -4   4   2       29.14       24.53      1.61 o 
  -3   4   2        0.37       -0.61      0.81 o 
  -2   4   2      223.47      216.75      8.24 o 
  -1   4   2       27.89       26.29      2.04 o 
   0   4   2       10.21       12.96      0.59 o 
   1   4   2      208.32      225.94      6.41 o 
   2   4   2        0.43        0.92      0.71 o 
   3   4   2       48.58       40.38      1.83 o 
   4   4   2        3.58        2.52      1.04 o 
   5   4   2        9.23       11.11      1.34 o 
   6   4   2        2.36        2.24      1.47 o 
  -6   5   2        5.45        6.78      1.55 o 
  -5   5   2        0.12       -0.63      1.14 o 
  -4   5   2        0.01       -0.86      1.08 o 
  -3   5   2       52.87       52.76      2.93 o 
  -2   5   2       21.18       21.82      1.38 o 
  -1   5   2       74.64       62.52      2.36 o 
   0   5   2        2.69        6.40      1.91 o 
   1   5   2       77.25       82.90      2.94 o 
   2   5   2       51.27       58.93      2.83 o 
   3   5   2       17.70       19.03      1.24 o 
   4   5   2       15.38       13.47      1.38 o 
   5   5   2        1.14        2.69      1.04 o 
   6   5   2        0.09       -1.18      1.49 o 
  -6   6   2        0.59        1.67      1.49 o 
  -5   6   2        0.02       -0.41      1.24 o 
  -4   6   2       10.34       11.42      1.26 o 
  -3   6   2        0.64        0.94      1.00 o 
  -2   6   2       57.21       49.14      2.65 o 
  -1   6   2        3.00        3.09      0.54 o 
   0   6   2      115.42      129.32      4.49 o 
   1   6   2      300.73      362.75      7.66 o 
   2   6   2       53.63       50.40      2.26 o 
   3   6   2       16.55       22.51      1.42 o 
   4   6   2       54.45       51.01      2.42 o 
   5   6   2        0.01       -1.12      1.26 o 
   6   6   2        0.00       -0.06      1.49 o 
  -6   7   2        0.32        3.64      1.40 o 
  -5   7   2        1.67        1.81      1.34 o 
  -4   7   2       18.26       18.24      1.55 o 
  -3   7   2      253.90      232.00      6.84 o 
  -2   7   2      147.72      137.76      6.33 o 
  -1   7   2        3.78        5.29      0.60 o 
   0   7   2       35.85       39.06      1.17 o 
   1   7   2        6.28        4.92      0.62 o 
   2   7   2       45.33       39.77      1.95 o 
   3   7   2       30.23       22.65      1.44 o 
   4   7   2       21.42       15.22      1.44 o 
   5   7   2        0.23        0.49      1.34 o 
  -5   8   2        0.84        3.16      1.38 o 
  -4   8   2        3.47        3.68      1.18 o 
  -3   8   2        0.56        0.04      1.08 o 
  -2   8   2        3.23        4.95      1.00 o 
  -1   8   2       34.60       39.99      1.61 o 
   0   8   2      106.29      111.67      6.78 o 
   1   8   2       24.27       27.33      1.75 o 
   2   8   2       66.89       79.04      3.91 o 
   3   8   2        0.96        3.07      1.06 o 
   4   8   2        0.23        2.87      1.08 o 
   5   8   2        2.38        0.65      1.36 o 
  -5   9   2       25.15       27.05      2.12 o 
  -4   9   2       49.92       42.26      2.18 o 
  -3   9   2        0.53       -1.20      1.20 o 
  -2   9   2      167.51      163.36      5.86 o 
  -1   9   2      308.09      307.95     15.01 o 
   0   9   2       33.30       31.39      1.35 o 
   1   9   2       37.07       37.10      3.09 o 
   2   9   2       25.07       19.74      1.38 o 
   3   9   2       34.05       27.38      1.71 o 
   4   9   2        5.36        5.07      1.26 o 
   5   9   2        3.32        4.76      1.49 o 
  -5  10   2        1.69       -0.49      1.57 o 
  -4  10   2       24.80       17.95      1.83 o 
  -3  10   2        9.20        9.57      1.32 o 
  -2  10   2        0.00        1.95      1.02 o 
  -1  10   2      154.45      165.33      4.16 o 
   0  10   2        0.94        0.25      0.75 o 
   1  10   2        3.21        3.35      0.83 o 
   2  10   2      105.48       92.69      4.01 o 
   3  10   2        1.29        0.10      1.12 o 
   4  10   2        2.81        3.54      1.40 o 
   5  10   2        1.99        0.35      1.67 o 
  -5  11   2       13.06       14.31      2.01 o 
  -4  11   2        9.21       14.94      1.59 o 
  -3  11   2        0.18        0.16      1.20 o 
  -2  11   2       37.02       34.95      1.91 o 
  -1  11   2       50.89       55.35      1.90 o 
   0  11   2       28.61       28.05      1.16 o 
   1  11   2        8.74        6.48      0.93 o 
   2  11   2       30.41       33.63      1.77 o 
   3  11   2       33.58       28.60      1.87 o 
   4  11   2        2.92        2.02      1.53 o 
   5  11   2       30.18       37.35      2.61 o 
  -4  12   2        8.58       10.40      1.69 o 
  -3  12   2       18.50       20.03      1.75 o 
  -2  12   2        0.04        1.55      1.26 o 
  -1  12   2       12.44       13.80      1.04 o 
   0  12   2      109.19      112.19      2.97 o 
   1  12   2       20.74       17.04      1.12 o 
   2  12   2        8.29        7.96      1.47 o 
   3  12   2       15.54       19.93      1.69 o 
   4  12   2        2.28        3.79      1.51 o 
  -4  13   2        1.07        2.99      1.51 o 
  -3  13   2        8.39        9.69      1.65 o 
  -2  13   2        0.22       -0.06      1.30 o 
  -1  13   2        0.90        2.14      0.90 o 
   0  13   2       50.74       52.89      1.84 o 
   1  13   2       28.48       25.43      1.35 o 
   2  13   2       28.81       23.96      1.97 o 
   3  13   2        0.02        2.30      1.36 o 
   4  13   2       27.48       30.31      2.40 o 
  -3  14   2        0.05       -0.28      1.45 o 
  -2  14   2       23.67       25.54      2.04 o 
  -1  14   2        1.02        1.59      0.96 o 
   0  14   2       18.82       19.29      1.32 o 
   1  14   2       11.52       13.04      1.18 o 
   2  14   2        0.37        2.04      1.34 o 
   3  14   2       16.67       22.41      2.06 o 
  -3  15   2        2.03        6.92      1.55 o 
  -2  15   2        4.71        2.83      1.75 o 
  -1  15   2        2.76        2.42      1.06 o 
   0  15   2       15.22       14.89      1.84 o 
   1  15   2      122.16      119.04      5.70 o 
   2  15   2       34.01       33.28      2.32 o 
   3  15   2        0.49        2.02      1.49 o 
  -2  16   2        0.96       -0.22      1.63 o 
  -1  16   2        4.05        3.83      1.22 o 
   0  16   2        5.14        3.85      1.26 o 
   1  16   2        1.74        0.41      1.19 o 
   2  16   2        4.41        4.60      1.93 o 
   0  17   2        5.20        6.07      1.36 o 
  -5   0   3      103.59      105.62      3.42 o 
  -3   0   3        9.89       10.89      0.94 o 
  -1   0   3      612.81      700.50     41.58 o 
   1   0   3      184.17      187.21     10.88 o 
   3   0   3       14.02       14.84      1.10 o 
   5   0   3      134.19      144.78      3.56 o 
  -6   1   3       17.51       18.73      1.39 o 
  -5   1   3       33.02       35.75      1.40 o 
  -4   1   3        6.12        6.29      0.85 o 
  -3   1   3       10.30       10.31      0.72 o 
  -2   1   3       26.78       30.33      1.00 o 
  -1   1   3      453.05      455.18      9.58 o 
   0   1   3      552.39      586.69      5.78 o 
   1   1   3      785.92      833.15     11.18 o 
   2   1   3       32.82       29.57      1.03 o 
   3   1   3        2.95        3.98      0.60 o 
   4   1   3        6.24        7.05      0.92 o 
   5   1   3        3.57        4.24      0.94 o 
   6   1   3        3.03        4.02      1.23 o 
  -6   2   3        0.00        2.52      1.40 o 
  -5   2   3       58.25       62.28      2.58 o 
  -4   2   3      138.51      137.82      5.05 o 
  -3   2   3       14.02       18.22      1.12 o 
  -2   2   3      290.98      287.54      9.83 o 
  -1   2   3      163.44      186.70      9.83 o 
   0   2   3      314.80      400.62      7.21 o 
   1   2   3       74.69       86.54      2.98 o 
   2   2   3      134.71      139.37      6.92 o 
   3   2   3        0.68        1.10      0.83 o 
   4   2   3       53.41       49.13      2.46 o 
   5   2   3       27.62       30.41      1.89 o 
   6   2   3       16.96       21.07      2.04 o 
  -6   3   3        1.87        3.66      1.40 o 
  -5   3   3        9.91        8.79      1.40 o 
  -4   3   3       79.30       80.66      3.95 o 
  -3   3   3       31.23       31.71      1.38 o 
  -2   3   3       37.39       32.24      1.44 o 
  -1   3   3      542.18      629.31     29.59 o 
   0   3   3      921.81      987.21     13.54 o 
   1   3   3      102.53      105.57      3.84 o 
   2   3   3        1.70       -0.33      0.73 o 
   3   3   3        0.00        0.85      0.83 o 
   4   3   3        8.61        8.87      1.22 o 
   5   3   3        0.19        0.00      1.28 o 
   6   3   3        7.48       11.83      1.75 o 
  -6   4   3        1.42        2.30      1.36 o 
  -5   4   3        1.11        2.02      1.22 o 
  -4   4   3       30.50       30.43      1.67 o 
  -3   4   3      279.47      264.93      8.04 o 
  -2   4   3        6.48        5.11      0.79 o 
  -1   4   3      765.31      863.79     11.77 o 
   0   4   3       26.05       35.14      0.99 o 
   1   4   3       15.48       17.48      0.73 o 
   2   4   3      170.44      165.24      7.55 o 
   3   4   3       43.74       40.81      2.16 o 
   4   4   3        1.42        2.16      1.16 o 
   5   4   3        4.14        2.93      1.36 o 
   6   4   3        2.49        3.87      1.61 o 
  -6   5   3        0.48        1.38      1.45 o 
  -5   5   3        6.45        7.23      1.49 o 
  -4   5   3      119.84      112.36      4.31 o 
  -3   5   3      264.57      257.79      7.73 o 
  -2   5   3       25.91       29.90      1.42 o 
  -1   5   3       71.85       63.35      2.60 o 
   0   5   3      864.18      974.68     18.44 o 
   1   5   3      192.33      203.42      5.93 o 
   2   5   3       51.21       48.20      2.28 o 
   3   5   3        8.69        6.09      1.08 o 
   4   5   3       53.43       50.84      2.75 o 
   5   5   3        1.02       -1.30      1.30 o 
   6   5   3        0.56        3.36      1.49 o 
  -6   6   3        2.52        2.61      1.51 o 
  -5   6   3        1.88        5.27      1.30 o 
  -4   6   3        9.40        9.32      1.26 o 
  -3   6   3       40.97       40.02      1.85 o 
  -2   6   3       43.00       42.81      2.01 o 
  -1   6   3       55.46       55.05      1.91 o 
   0   6   3      292.03      323.66      7.21 o 
   1   6   3      502.10      520.04      8.92 o 
   2   6   3       25.90       23.45      1.36 o 
   3   6   3        0.34       -0.79      1.06 o 
   4   6   3        0.05        0.10      1.12 o 
   5   6   3       10.15       10.87      1.63 o 
   6   6   3        3.30        3.36      1.57 o 
  -5   7   3        0.48        1.61      1.26 o 
  -4   7   3        0.03        0.00      1.10 o 
  -3   7   3       91.39       94.63      4.38 o 
  -2   7   3      175.84      163.55      6.51 o 
  -1   7   3        0.09       -0.57      0.57 o 
   0   7   3      124.92      147.69      4.80 o 
   1   7   3      133.47      142.90      6.97 o 
   2   7   3       66.87       51.48      3.03 o 
   3   7   3       35.93       36.72      1.71 o 
   4   7   3        3.58        3.34      1.22 o 
   5   7   3        6.68        7.27      1.53 o 
  -5   8   3        2.54        1.22      1.51 o 
  -4   8   3       10.39       11.48      1.45 o 
  -3   8   3        3.50        1.65      1.14 o 
  -2   8   3      460.87      442.78      9.57 o 
  -1   8   3       45.27       48.13      1.59 o 
   0   8   3      118.68      106.48      3.70 o 
   1   8   3      135.84      148.53      4.45 o 
   2   8   3       30.23       28.46      1.51 o 
   3   8   3        2.56        1.42      1.12 o 
   4   8   3       17.94       18.58      1.57 o 
   5   8   3        4.38        7.04      1.47 o 
  -5   9   3        1.41        1.61      1.57 o 
  -4   9   3        9.92        9.18      1.51 o 
  -3   9   3        0.01        0.10      1.06 o 
  -2   9   3        9.07        6.84      1.30 o 
  -1   9   3       45.07       47.98      1.63 o 
   0   9   3        0.00       -0.49      0.67 o 
   1   9   3       54.40       55.86      3.27 o 
   2   9   3       10.46       11.07      1.30 o 
   3   9   3        1.75        3.77      1.14 o 
   4   9   3        0.17       -0.57      1.28 o 
   5   9   3        0.02        0.14      1.57 o 
  -5  10   3        5.95        6.29      1.77 o 
  -4  10   3       22.59       26.87      1.93 o 
  -3  10   3       25.80       25.38      1.71 o 
  -2  10   3        9.12        7.94      1.26 o 
  -1  10   3      295.46      282.00      7.08 o 
   0  10   3       95.61       95.40      3.20 o 
   1  10   3        4.14        4.22      1.18 o 
   2  10   3        0.23        0.94      1.06 o 
   3  10   3        2.07        2.87      1.20 o 
   4  10   3        1.37        1.30      1.28 o 
   5  10   3        1.75        1.00      1.61 o 
  -4  11   3        0.56        0.51      1.34 o 
  -3  11   3       13.77       14.47      1.53 o 
  -2  11   3        2.32        2.83      1.18 o 
  -1  11   3      160.85      158.55      3.85 o 
   0  11   3       37.75       37.52      1.48 o 
   1  11   3       35.22       33.84      1.32 o 
   2  11   3        0.90        1.18      1.24 o 
   3  11   3       49.16       48.93      2.32 o 
   4  11   3        0.43       -1.32      1.32 o 
  -4  12   3       11.79       13.58      1.85 o 
  -3  12   3        5.19        7.29      1.61 o 
  -2  12   3        0.09       -1.06      1.26 o 
  -1  12   3        9.75       10.69      1.42 o 
   0  12   3       41.27       43.19      1.57 o 
   1  12   3       72.36       73.04      4.98 o 
   2  12   3       21.11       19.83      1.61 o 
   3  12   3        9.56        8.94      1.63 o 
   4  12   3        0.66        0.63      1.47 o 
  -4  13   3        1.58        2.69      1.53 o 
  -3  13   3       10.45       12.84      1.69 o 
  -2  13   3       22.75       20.11      1.91 o 
  -1  13   3        0.92        0.49      0.93 o 
   0  13   3      213.96      223.48      5.40 o 
   1  13   3       56.86       56.55      1.77 o 
   2  13   3        9.86        9.83      1.69 o 
   3  13   3        0.09       -1.28      1.53 o 
   4  13   3        0.68       -1.61      1.67 o 
  -3  14   3        1.93        2.18      1.65 o 
  -2  14   3        5.59        5.15      1.49 o 
  -1  14   3        2.75        3.49      1.72 o 
   0  14   3       54.84       52.12      1.76 o 
   1  14   3        2.59        2.05      1.04 o 
   2  14   3       10.04       11.15      1.69 o 
   3  14   3        0.38        0.71      1.57 o 
  -3  15   3       16.33       19.05      2.12 o 
  -2  15   3        4.23        3.24      1.77 o 
  -1  15   3        7.97        8.43      1.53 o 
   0  15   3        4.56        4.26      1.13 o 
   1  15   3       23.82       27.54      1.52 o 
   2  15   3       12.56       10.40      1.87 o 
  -2  16   3        0.03        1.81      1.57 o 
  -1  16   3        4.23        4.35      1.16 o 
   0  16   3        5.33        6.19      1.20 o 
   1  16   3       47.72       45.38      1.94 o 
   2  16   3       18.44       19.42      2.16 o 
  -6   0   4       83.35       85.12      3.22 o 
  -4   0   4        2.45        1.69      1.06 o 
  -2   0   4      760.35      723.41     15.63 o 
   0   0   4      374.08      454.22     20.62 o 
   2   0   4      877.12      958.38     17.32 o 
   4   0   4        1.67        0.31      1.14 o 
   6   0   4       17.13       19.19      2.08 o 
  -6   1   4        6.03        5.88      2.83 o 
  -5   1   4      130.30      139.02      2.49 o 
  -4   1   4        8.62        9.05      1.00 o 
  -3   1   4      318.78      297.38      6.24 o 
  -2   1   4     1133.27     1148.20     13.55 o 
  -1   1   4     1030.67     1106.67     24.40 o 
   0   1   4      293.89      312.31      5.15 o 
   1   1   4      225.33      256.53      4.68 o 
   2   1   4       24.33       15.58      0.72 o 
   3   1   4      114.46      113.44      3.77 o 
   4   1   4      123.83      127.26      3.29 o 
   5   1   4       74.44       80.03      2.00 o 
   6   1   4        4.13        4.57      1.24 o 
  -6   2   4       14.18       15.80      1.85 o 
  -5   2   4       12.42       13.41      1.65 o 
  -4   2   4       50.00       51.66      2.52 o 
  -3   2   4      135.50      135.31      5.96 o 
  -2   2   4       13.81       15.08      0.98 o 
  -1   2   4        6.88        3.71      0.52 o 
   0   2   4      749.84      832.52     11.65 o 
   1   2   4      270.55      334.54      7.48 o 
   2   2   4        3.10        0.71      0.85 o 
   3   2   4        8.93       12.09      1.12 o 
   4   2   4      148.99      152.58      4.89 o 
   5   2   4       63.18       65.91      2.58 o 
   6   2   4        2.60        3.07      1.71 o 
  -6   3   4       31.59       33.65      2.36 o 
  -5   3   4       21.96       23.16      1.83 o 
  -4   3   4      365.92      348.59      7.27 o 
  -3   3   4       12.31       10.81      1.10 o 
  -2   3   4      244.89      209.73      8.26 o 
  -1   3   4      598.55      664.95     26.94 o 
   0   3   4        3.20        4.06      0.68 o 
   1   3   4       35.08       20.90      1.28 o 
   2   3   4      271.25      271.79      9.24 o 
   3   3   4      168.90      173.03      6.53 o 
   4   3   4       70.18       68.57      3.28 o 
   5   3   4        1.66        1.28      1.38 o 
   6   3   4       47.32       58.23      2.75 o 
  -6   4   4        0.02        3.60      1.44 o 
  -5   4   4        2.86        2.34      1.26 o 
  -4   4   4        0.00       -1.12      1.12 o 
  -3   4   4       31.06       28.25      1.61 o 
  -2   4   4       21.53       20.76      1.10 o 
  -1   4   4      315.06      336.32      7.32 o 
   0   4   4      469.06      536.16      9.33 o 
   1   4   4      110.42      131.75      4.43 o 
   2   4   4        7.48        4.95      0.88 o 
   3   4   4      339.92      323.81      8.33 o 
   4   4   4       66.02       63.14      2.77 o 
   5   4   4        2.34        2.02      1.36 o 
   6   4   4       19.42       20.92      2.08 o 
  -6   5   4        1.80        1.77      1.59 o 
  -5   5   4        3.66        3.89      1.36 o 
  -4   5   4        0.55        0.88      1.12 o 
  -3   5   4      321.23      297.27      7.82 o 
  -2   5   4       16.03       11.42      1.04 o 
  -1   5   4        4.16        3.41      0.58 o 
   0   5   4       42.20       57.88      2.10 o 
   1   5   4        1.78        2.75      0.54 o 
   2   5   4      141.43      138.14      6.27 o 
   3   5   4      375.93      377.55      8.57 o 
   4   5   4       20.45       20.86      1.57 o 
   5   5   4       12.51       10.69      1.69 o 
   6   5   4        2.16        3.97      1.67 o 
  -5   6   4        0.08        1.18      1.24 o 
  -4   6   4        2.63        1.69      1.24 o 
  -3   6   4      252.98      238.61      6.68 o 
  -2   6   4      150.02      153.47      6.29 o 
  -1   6   4      352.58      353.03     11.60 o 
   0   6   4      174.63      201.33      5.59 o 
   1   6   4      234.68      257.01      6.09 o 
   2   6   4       57.18       51.50      2.54 o 
   3   6   4       19.85       19.68      1.42 o 
   4   6   4       59.76       57.38      2.63 o 
   5   6   4        0.04        0.63      1.30 o 
  -5   7   4       21.81       24.08      1.93 o 
  -4   7   4       17.23       19.70      1.49 o 
  -3   7   4       11.91       11.32      1.36 o 
  -2   7   4        3.21        4.17      1.02 o 
  -1   7   4       69.42       63.28      4.43 o 
   0   7   4       25.96       30.03      0.97 o 
   1   7   4       27.86       35.69      1.21 o 
   2   7   4      300.74      264.01      7.76 o 
   3   7   4       12.26       11.28      1.36 o 
   4   7   4       17.83       13.90      1.53 o 
   5   7   4       11.88       11.21      1.67 o 
  -5   8   4        0.11        2.46      1.30 o 
  -4   8   4        3.59        3.52      1.28 o 
  -3   8   4        1.09        2.01      1.08 o 
  -2   8   4      518.14      490.33      9.65 o 
  -1   8   4       18.89       19.08      1.10 o 
   0   8   4       45.50       43.98      1.53 o 
   1   8   4       15.81       18.31      0.92 o 
   2   8   4       83.76       79.10      3.97 o 
   3   8   4        8.26        7.67      1.36 o 
   4   8   4        0.80       -0.81      1.26 o 
   5   8   4       28.80       31.16      2.14 o 
  -5   9   4        5.40        1.81      1.61 o 
  -4   9   4       10.56       10.50      1.55 o 
  -3   9   4       29.56       20.56      1.75 o 
  -2   9   4       90.05       80.42      4.01 o 
  -1   9   4       38.07       37.77      1.33 o 
   0   9   4       33.05       32.43      1.15 o 
   1   9   4       12.39       11.29      1.50 o 
   2   9   4      151.38      147.12      5.19 o 
   3   9   4       25.17       22.08      1.65 o 
   4   9   4        4.78        2.77      1.44 o 
   5   9   4        4.08        7.08      1.63 o 
  -5  10   4        4.38        7.23      1.61 o 
  -4  10   4        1.85        2.81      1.30 o 
  -3  10   4       10.33        9.22      1.55 o 
  -2  10   4       12.00       10.34      1.40 o 
  -1  10   4       34.19       37.18      2.03 o 
   0  10   4       53.98       60.46      2.09 o 
   1  10   4      168.22      167.52      3.77 o 
   2  10   4        2.56        4.44      1.14 o 
   3  10   4        1.99        2.81      1.30 o 
   4  10   4        0.05        0.20      1.30 o 
   5  10   4        0.03       -1.10      1.69 o 
  -4  11   4        2.91        3.24      1.45 o 
  -3  11   4        1.76        2.01      1.30 o 
  -2  11   4        4.81        5.23      1.30 o 
  -1  11   4      211.94      212.11      4.31 o 
   0  11   4       18.41       18.22      1.17 o 
   1  11   4        7.72        9.67      0.96 o 
   2  11   4        1.45        1.83      1.18 o 
   3  11   4        0.32       -0.96      1.34 o 
   4  11   4       10.62        8.75      1.75 o 
  -4  12   4        1.24        3.28      1.49 o 
  -3  12   4        1.41        3.22      1.32 o 
  -2  12   4        4.47        7.37      1.34 o 
  -1  12   4       10.24        9.73      1.10 o 
   0  12   4       25.01       26.40      3.99 o 
   1  12   4        6.39        5.55      0.97 o 
   2  12   4       26.08       22.06      1.77 o 
   3  12   4       22.97       26.42      1.95 o 
   4  12   4        0.57       -0.22      1.65 o 
  -3  13   4        4.42        4.13      1.59 o 
  -2  13   4       19.09       19.46      1.89 o 
  -1  13   4       31.40       32.54      1.44 o 
   0  13   4        7.73        8.71      1.03 o 
   1  13   4        3.74        5.48      1.01 o 
   2  13   4        0.50        2.52      1.34 o 
   3  13   4        2.64        2.56      1.63 o 
  -3  14   4        1.98        4.42      1.55 o 
  -2  14   4        0.65        2.14      1.45 o 
  -1  14   4        9.57        8.99      1.19 o 
   0  14   4       16.31       14.02      1.33 o 
   1  14   4        1.23       -0.22      1.11 o 
   2  14   4        2.27       -1.55      1.65 o 
   3  14   4       10.17       12.80      1.87 o 
  -2  15   4        0.05       -0.94      1.59 o 
  -1  15   4        2.59        2.46      1.07 o 
   0  15   4        0.02        1.47      1.45 o 
   1  15   4        0.37        0.37      1.07 o 
   2  15   4        2.93        5.60      1.57 o 
  -1  16   4        7.61        7.64      1.32 o 
   0  16   4        1.00        1.31      1.15 o 
   1  16   4       25.17       27.04      3.25 o 
  -5   0   5       42.98       44.86      2.20 o 
  -3   0   5      114.02      110.01      5.07 o 
  -1   0   5       11.48       12.22      0.99 o 
   1   0   5      337.63      442.16     11.05 o 
   3   0   5       24.99       24.20      1.53 o 
   5   0   5        2.11        1.22      1.44 o 
  -6   1   5        1.20        0.29      1.12 o 
  -5   1   5       56.47       56.47      1.75 o 
  -4   1   5       21.29       20.42      1.46 o 
  -3   1   5       19.17       23.06      0.97 o 
  -2   1   5       11.76       11.05      0.70 o 
  -1   1   5       13.27       10.75      0.44 o 
   0   1   5      359.48      409.44      5.83 o 
   1   1   5      833.59      948.82     11.61 o 
   2   1   5      662.42      654.80      9.67 o 
   3   1   5       14.34       14.08      0.88 o 
   4   1   5      245.82      247.02      4.01 o 
   5   1   5      160.73      166.63      3.91 o 
   6   1   5       21.99       27.70      1.67 o 
  -6   2   5       27.09       26.50      2.24 o 
  -5   2   5        4.85        2.42      1.45 o 
  -4   2   5        5.51        5.27      1.20 o 
  -3   2   5       49.94       49.03      2.50 o 
  -2   2   5       59.23       69.12      3.44 o 
  -1   2   5      508.90      560.85     23.36 o 
   0   2   5      395.77      513.82      9.02 o 
   1   2   5      387.90      430.50      8.26 o 
   2   2   5       38.80       36.29      1.99 o 
   3   2   5        9.32        9.22      1.22 o 
   4   2   5      100.06      100.79      3.74 o 
   5   2   5       15.60       18.36      1.75 o 
   6   2   5        2.17        3.40      1.69 o 
  -6   3   5        0.71       -0.22      1.57 o 
  -5   3   5        5.08        5.15      1.42 o 
  -4   3   5        0.01        0.88      1.08 o 
  -3   3   5       27.58       24.45      1.49 o 
  -2   3   5        0.12        1.02      0.79 o 
  -1   3   5        0.38        0.73      0.52 o 
   0   3   5       17.11       12.24      0.67 o 
   1   3   5      302.37      352.29      7.63 o 
   2   3   5       25.25       31.32      1.61 o 
   3   3   5      458.52      446.67      9.53 o 
   4   3   5       16.98       17.14      1.55 o 
   5   3   5       17.50       18.95      1.83 o 
   6   3   5        1.31       -0.08      1.71 o 
  -6   4   5        2.29        4.34      1.44 o 
  -5   4   5       13.30        9.53      1.63 o 
  -4   4   5      191.62      187.67      4.95 o 
  -3   4   5        4.56        4.17      1.10 o 
  -2   4   5       86.81       73.72      3.75 o 
  -1   4   5       45.62       54.54      3.99 o 
   0   4   5      496.16      573.43     11.43 o 
   1   4   5       78.43       95.71      3.43 o 
   2   4   5       98.70       84.43      4.50 o 
   3   4   5      245.50      240.61      6.96 o 
   4   4   5       13.08       12.92      1.51 o 
   5   4   5       10.59       10.06      1.69 o 
  -5   5   5        3.90        1.55      1.42 o 
  -4   5   5        3.33        4.60      1.28 o 
  -3   5   5        0.46        0.04      1.04 o 
  -2   5   5        9.68        9.55      1.08 o 
  -1   5   5      225.27      281.33      7.57 o 
   0   5   5       29.17       32.28      1.54 o 
   1   5   5       11.14       11.56      1.17 o 
   2   5   5        4.95        5.88      1.08 o 
   3   5   5       27.30       27.09      1.67 o 
   4   5   5       15.36       12.82      1.47 o 
   5   5   5        8.16        9.55      1.61 o 
  -5   6   5       41.05       41.75      2.26 o 
  -4   6   5       63.18       59.31      2.59 o 
  -3   6   5      118.09      110.69      4.52 o 
  -2   6   5        0.01       -0.16      0.96 o 
  -1   6   5       18.77       14.21      1.37 o 
   0   6   5       27.57       30.78      1.09 o 
   1   6   5      115.78      113.04      3.63 o 
   2   6   5      262.98      252.43      7.53 o 
   3   6   5        0.36       -1.12      1.16 o 
   4   6   5        0.01       -0.28      1.22 o 
   5   6   5        8.45       11.17      1.69 o 
  -5   7   5        1.49        0.79      1.47 o 
  -4   7   5        0.39        0.67      1.12 o 
  -3   7   5        9.53        7.61      1.32 o 
  -2   7   5       63.72       67.25      3.28 o 
  -1   7   5       71.85       65.75      2.41 o 
   0   7   5      147.97      162.47      4.66 o 
   1   7   5      156.18      162.47      4.42 o 
   2   7   5      366.14      352.05      8.20 o 
   3   7   5        6.13        4.60      1.30 o 
   4   7   5       22.70       25.52      1.81 o 
   5   7   5        0.19        2.79      1.47 o 
  -5   8   5        0.34        2.34      1.44 o 
  -4   8   5        7.89        7.00      1.49 o 
  -3   8   5       42.99       40.28      1.95 o 
  -2   8   5        3.68        0.04      1.22 o 
  -1   8   5        2.24        0.86      1.45 o 
   0   8   5       21.99       24.37      1.01 o 
   1   8   5       24.93       27.30      1.17 o 
   2   8   5       48.13       50.80      2.83 o 
   3   8   5        0.19       -1.20      1.20 o 
   4   8   5       31.42       31.53      2.10 o 
   5   8   5        2.55        2.12      1.73 o 
  -5   9   5        2.04        3.58      1.36 o 
  -4   9   5        6.74        7.55      1.49 o 
  -3   9   5       26.63       27.80      1.85 o 
  -2   9   5       37.32       36.37      1.91 o 
  -1   9   5       33.77       34.80      1.87 o 
   0   9   5      103.49      103.84      3.39 o 
   1   9   5      473.17      477.65     21.95 o 
   2   9   5        9.95        8.32      1.42 o 
   3   9   5       39.42       36.43      2.04 o 
   4   9   5        4.95        4.21      1.55 o 
   5   9   5       13.53       17.75      2.04 o 
  -4  10   5        0.27       -0.33      1.38 o 
  -3  10   5       21.64       20.84      1.69 o 
  -2  10   5        0.43       -0.31      1.22 o 
  -1  10   5        8.90        7.84      0.97 o 
   0  10   5      105.10       99.58      4.73 o 
   1  10   5       66.56       72.08      6.71 o 
   2  10   5        0.93        1.10      1.14 o 
   3  10   5       15.62       16.14      1.69 o 
   4  10   5        0.32        0.47      1.47 o 
  -4  11   5        5.18        4.91      1.49 o 
  -3  11   5       28.80       27.95      1.99 o 
  -2  11   5       22.72       20.27      1.75 o 
  -1  11   5       99.87      101.06      2.88 o 
   0  11   5      122.30      122.58      2.92 o 
   1  11   5        2.20        2.23      0.89 o 
   2  11   5       17.65       18.89      1.61 o 
   3  11   5        2.70        4.99      1.55 o 
   4  11   5       30.15       36.52      2.28 o 
  -4  12   5        1.31        3.24      1.53 o 
  -3  12   5        6.42        7.27      1.61 o 
  -2  12   5        0.37        0.71      1.32 o 
  -1  12   5       18.52       20.46      1.47 o 
   0  12   5      114.71      116.71      2.49 o 
   1  12   5        0.36       -0.90      0.90 o 
   2  12   5        0.96       -0.49      1.34 o 
   3  12   5        4.20        4.58      1.55 o 
   4  12   5        0.07       -0.22      1.69 o 
  -3  13   5        1.25        1.04      1.53 o 
  -2  13   5        1.92        0.90      1.45 o 
  -1  13   5        0.08       -0.74      1.01 o 
   0  13   5       25.00       26.76      1.44 o 
   1  13   5       13.84       11.85      1.15 o 
   2  13   5       17.07       14.86      2.02 o 
   3  13   5        7.89        7.76      1.93 o 
  -3  14   5        1.20        2.08      1.55 o 
  -2  14   5        1.66        2.14      1.44 o 
  -1  14   5       26.68       27.48      2.34 o 
   0  14   5       18.67       15.34      1.35 o 
   1  14   5        2.16        3.62      1.67 o 
   2  14   5        1.24        0.77      1.55 o 
   3  14   5        6.83        5.21      1.95 o 
  -2  15   5       26.54       27.89      2.28 o 
  -1  15   5       12.03       13.44      1.37 o 
   0  15   5        0.12       -0.59      1.13 o 
   1  15   5        3.14        2.07      1.19 o 
   2  15   5        0.21       -1.81      1.81 o 
   0  16   5        0.08       -0.81      1.18 o 
  -6   0   6        0.11        1.44      1.49 o 
  -4   0   6        8.22        6.15      1.36 o 
  -2   0   6       24.89       32.32      1.34 o 
   0   0   6      105.53       95.33      3.10 o 
   2   0   6        0.02       -0.85      0.85 o 
   4   0   6       47.88       42.50      2.42 o 
  -6   1   6       12.35       13.60      1.35 o 
  -5   1   6        2.49        4.11      0.96 o 
  -4   1   6       19.52       18.00      1.10 o 
  -3   1   6        2.08        0.19      0.76 o 
  -2   1   6        2.61        2.22      0.63 o 
  -1   1   6       29.11       31.80      0.72 o 
   0   1   6       30.05       33.03      0.78 o 
   1   1   6       32.17       27.05      0.70 o 
   2   1   6        3.55        2.63      0.64 o 
   3   1   6       18.60       19.53      1.02 o 
   4   1   6       49.88       52.04      1.77 o 
   5   1   6        3.26        1.93      1.06 o 
  -6   2   6        0.00        2.59      1.51 o 
  -5   2   6        0.22       -1.18      1.34 o 
  -4   2   6        0.11        0.31      1.06 o 
  -3   2   6        5.40        7.06      1.12 o 
  -2   2   6       93.80      103.95      5.35 o 
  -1   2   6        2.39        1.37      0.56 o 
   0   2   6      316.86      329.63      7.11 o 
   1   2   6       10.80       15.35      0.78 o 
   2   2   6        9.84       13.96      1.14 o 
   3   2   6        5.59        7.80      1.16 o 
   4   2   6       17.22       13.23      1.61 o 
   5   2   6        3.19        2.63      1.51 o 
  -5   3   6        5.76        8.30      1.44 o 
  -4   3   6        1.34        2.18      1.14 o 
  -3   3   6       66.13       62.20      2.59 o 
  -2   3   6        5.21        7.00      1.00 o 
  -1   3   6        3.38        3.45      0.74 o 
   0   3   6        1.51       -0.02      0.58 o 
   1   3   6       48.21       43.02      2.88 o 
   2   3   6       47.57       48.30      2.61 o 
   3   3   6      127.91      116.95      4.70 o 
   4   3   6       26.40       23.59      1.75 o 
   5   3   6        0.99        0.20      1.51 o 
  -5   4   6        0.88        2.28      1.38 o 
  -4   4   6        7.46        6.92      1.32 o 
  -3   4   6       76.74       72.36      3.68 o 
  -2   4   6        0.41       -0.04      0.88 o 
  -1   4   6      333.23      357.09     18.82 o 
   0   4   6      248.47      271.45      8.37 o 
   1   4   6      189.98      201.42      5.99 o 
   2   4   6        7.00        5.48      1.12 o 
   3   4   6       71.72       69.35      3.52 o 
   4   4   6        3.59        2.61      1.34 o 
   5   4   6        0.21        0.90      1.51 o 
  -5   5   6        0.15        0.00      1.36 o 
  -4   5   6       11.25        8.28      1.49 o 
  -3   5   6        0.18        0.83      1.02 o 
  -2   5   6       10.31        8.35      1.14 o 
  -1   5   6        0.68        0.00      0.63 o 
   0   5   6        6.80       11.97      0.78 o 
   1   5   6       10.98        9.74      0.79 o 
   2   5   6      173.83      160.00      5.92 o 
   3   5   6       15.18       12.72      1.44 o 
   4   5   6        1.36        0.53      1.22 o 
   5   5   6        4.15        3.03      1.67 o 
  -5   6   6        1.23        2.01      1.42 o 
  -4   6   6        5.27        3.81      1.42 o 
  -3   6   6        0.28        2.75      1.02 o 
  -2   6   6      155.51      143.58      5.43 o 
  -1   6   6       21.76       25.39      1.03 o 
   0   6   6      137.42      152.92      4.37 o 
   1   6   6        0.45        0.90      0.67 o 
   2   6   6      336.39      321.51      7.53 o 
   3   6   6       61.62       63.10      3.05 o 
   4   6   6       15.49       14.92      1.67 o 
   5   6   6        0.65        1.04      1.51 o 
  -5   7   6        0.75       -1.38      1.59 o 
  -4   7   6        1.76        2.22      1.26 o 
  -3   7   6        3.25        2.24      1.18 o 
  -2   7   6        9.92       11.79      1.34 o 
  -1   7   6       75.00       81.43      2.80 o 
   0   7   6        0.11        0.30      0.69 o 
   1   7   6        0.49       -0.43      0.75 o 
   2   7   6        3.09        2.14      1.24 o 
   3   7   6        5.71        3.97      1.42 o 
   4   7   6        6.64        6.31      1.55 o 
   5   7   6        4.33        3.77      1.63 o 
  -5   8   6        7.74        6.35      1.59 o 
  -4   8   6       10.22       12.38      1.57 o 
  -3   8   6        9.18        9.12      1.36 o 
  -2   8   6        0.23       -1.14      1.14 o 
  -1   8   6       55.17       50.63      1.79 o 
   0   8   6       18.91       21.18      1.03 o 
   1   8   6      277.82      276.67      4.89 o 
   2   8   6        5.41        6.82      1.26 o 
   3   8   6        0.07       -0.85      1.24 o 
   4   8   6        2.16        4.68      1.40 o 
   5   8   6        8.26       12.52      1.89 o 
  -4   9   6        0.62        0.77      1.38 o 
  -3   9   6        8.58        7.29      1.59 o 
  -2   9   6       39.76       34.26      1.91 o 
  -1   9   6        0.04       -0.46      0.85 o 
   0   9   6        0.48        2.28      0.83 o 
   1   9   6      155.15      151.72      3.45 o 
   2   9   6        0.96        0.88      1.22 o 
   3   9   6        4.77        3.26      1.49 o 
   4   9   6        1.14       -0.67      1.42 o 
  -4  10   6        4.06        5.35      1.45 o 
  -3  10   6        0.12        0.18      1.42 o 
  -2  10   6       10.95       11.87      1.55 o 
  -1  10   6       15.82       15.96      1.74 o 
   0  10   6        5.11        5.39      0.97 o 
   1  10   6        4.07        4.64      0.91 o 
   2  10   6        0.59        0.33      1.26 o 
   3  10   6       50.95       53.96      2.50 o 
   4  10   6        0.11        1.24      1.45 o 
  -4  11   6        2.60        0.43      1.59 o 
  -3  11   6        4.55        4.38      1.51 o 
  -2  11   6        0.06        0.35      1.32 o 
  -1  11   6       23.44       22.84      1.82 o 
   0  11   6      143.50      145.37      2.82 o 
   1  11   6       10.72       12.16      2.03 o 
   2  11   6       16.12       15.73      1.69 o 
   3  11   6        6.12        7.59      1.61 o 
   4  11   6       18.50       17.85      2.08 o 
  -3  12   6        2.41        1.44      1.53 o 
  -2  12   6        2.06        1.69      1.40 o 
  -1  12   6       16.17       15.70      1.21 o 
   0  12   6       79.35       79.01      1.99 o 
   1  12   6       14.57       16.17      2.10 o 
   2  12   6        6.14        4.74      1.65 o 
   3  12   6        1.06       -1.06      1.57 o 
  -3  13   6        0.69       -1.02      1.53 o 
  -2  13   6       57.87       58.50      2.63 o 
  -1  13   6        8.20        8.09      1.15 o 
   0  13   6        0.48       -0.72      1.06 o 
   1  13   6        7.52        6.82      2.37 o 
   2  13   6       18.09       20.72      1.99 o 
   3  13   6       17.29       22.86      2.12 o 
  -2  14   6        6.11        6.70      1.79 o 
  -1  14   6      105.14      107.73      2.43 o 
   0  14   6        0.29       -0.02      1.44 o 
   1  14   6        8.20        8.18      1.24 o 
   2  14   6       20.27       18.62      2.14 o 
  -1  15   6       22.19       24.90      1.62 o 
   0  15   6        1.59        1.61      1.24 o 
   1  15   6        5.26        7.22      1.64 o 
  -5   0   7        7.30        7.45      1.65 o 
  -3   0   7        4.33        4.38      1.12 o 
  -1   0   7      603.95      605.31     18.81 o 
   1   0   7        7.58        6.64      0.73 o 
   3   0   7       11.39       12.11      1.34 o 
   5   0   7        2.48        4.31      1.53 o 
  -5   1   7       13.83       14.33      1.24 o 
  -4   1   7        2.32        3.47      0.85 o 
  -3   1   7        3.39        3.41      0.77 o 
  -2   1   7       39.59       38.53      1.41 o 
  -1   1   7        0.14        0.63      0.43 o 
   0   1   7        4.43        3.37      0.45 o 
   1   1   7        7.00        6.09      0.50 o 
   2   1   7        4.97        4.18      0.75 o 
   3   1   7       64.98       58.58      5.91 o 
   4   1   7       13.54       14.03      1.71 o 
   5   1   7       10.46       10.60      1.50 o 
  -5   2   7        1.38        1.69      1.40 o 
  -4   2   7       16.15       16.10      1.59 o 
  -3   2   7       29.05       24.71      1.57 o 
  -2   2   7       38.06       40.57      2.06 o 
  -1   2   7      115.36      114.64      7.04 o 
   0   2   7       17.65       19.12      0.84 o 
   1   2   7        2.77        4.81      0.68 o 
   2   2   7        0.07        0.85      0.96 o 
   3   2   7        4.93        5.41      1.24 o 
   4   2   7        2.96        3.77      1.30 o 
   5   2   7        4.47        1.99      1.65 o 
  -5   3   7        0.19        2.30      1.28 o 
  -4   3   7        0.36       -1.26      1.26 o 
  -3   3   7        2.40        2.50      1.18 o 
  -2   3   7       68.93       67.58      3.24 o 
  -1   3   7        2.07        2.23      0.67 o 
   0   3   7      143.71      139.36      4.68 o 
   1   3   7      170.27      173.65      4.60 o 
   2   3   7        9.55        6.66      1.20 o 
   3   3   7        0.15       -1.20      1.20 o 
   4   3   7        7.84        8.20      1.55 o 
   5   3   7        0.05       -1.51      1.51 o 
  -5   4   7        3.41        4.07      1.47 o 
  -4   4   7        0.15        0.57      1.16 o 
  -3   4   7        0.54       -1.10      1.10 o 
  -2   4   7        0.53        1.79      1.12 o 
  -1   4   7       42.60       41.31      1.42 o 
   0   4   7        3.67        5.52      0.75 o 
   1   4   7       18.70       22.45      0.97 o 
   2   4   7       70.25       71.95      3.56 o 
   3   4   7        2.00        3.52      1.12 o 
   4   4   7        4.52        3.56      1.51 o 
   5   4   7        6.39        5.13      1.75 o 
  -5   5   7        6.06        8.06      1.79 o 
  -4   5   7        3.01        3.44      1.34 o 
  -3   5   7        4.20        4.95      1.24 o 
  -2   5   7      123.78      100.14      4.52 o 
  -1   5   7        1.13        1.53      1.51 o 
   0   5   7       15.53       19.93      0.95 o 
   1   5   7       61.38       58.18      2.11 o 
   2   5   7       59.40       59.60      3.15 o 
   3   5   7       14.75       14.47      1.45 o 
   4   5   7        3.97        4.56      1.47 o 
   5   5   7        3.09        3.68      1.65 o 
  -5   6   7       19.17       19.62      2.04 o 
  -4   6   7        0.01        1.81      1.26 o 
  -3   6   7        0.00        0.79      1.16 o 
  -2   6   7       26.93       26.75      1.61 o 
  -1   6   7       15.19       20.04      1.78 o 
   0   6   7       24.19       19.42      1.01 o 
   1   6   7        0.51        0.12      0.78 o 
   2   6   7      178.90      160.53      5.13 o 
   3   6   7       36.25       37.17      2.08 o 
   4   6   7        5.00        3.72      1.32 o 
   5   6   7        1.92        2.97      1.69 o 
  -5   7   7        1.20        1.81      1.49 o 
  -4   7   7        0.63       -1.49      1.49 o 
  -3   7   7        5.09        4.54      1.26 o 
  -2   7   7       21.65       19.44      1.61 o 
  -1   7   7       36.28       24.68      1.16 o 
   0   7   7       20.11       19.80      0.99 o 
   1   7   7       13.26       13.44      2.68 o 
   2   7   7       58.38       49.05      2.73 o 
   3   7   7       18.05       14.70      1.75 o 
   4   7   7        4.10        3.34      1.55 o 
   5   7   7        0.09        0.08      1.65 o 
  -4   8   7        7.42        8.73      1.69 o 
  -3   8   7       11.04       13.45      1.61 o 
  -2   8   7        0.46        3.70      1.10 o 
  -1   8   7       50.42       42.30      1.49 o 
   0   8   7       53.88       55.67      1.92 o 
   1   8   7       88.25       84.42      4.56 o 
   2   8   7       25.03       25.44      1.69 o 
   3   8   7      125.65      123.43      3.22 o 
   4   8   7        6.61        2.48      1.65 o 
  -4   9   7       13.48       12.38      1.87 o 
  -3   9   7       45.98       49.68      2.32 o 
  -2   9   7        2.85        1.97      1.38 o 
  -1   9   7        0.03       -0.16      0.81 o 
   0   9   7        2.03        0.60      0.92 o 
   1   9   7       22.93       19.45      1.46 o 
   2   9   7       24.95       25.18      1.87 o 
   3   9   7       55.11       50.34      2.48 o 
   4   9   7        8.39       12.62      1.73 o 
  -4  10   7        9.06       14.45      1.75 o 
  -3  10   7        1.52        0.88      1.40 o 
  -2  10   7        1.25        0.00      1.38 o 
  -1  10   7        0.14        0.09      0.87 o 
   0  10   7       94.84       87.35      2.23 o 
   1  10   7        0.00        0.34      0.94 o 
   2  10   7       14.49       11.95      1.69 o 
   3  10   7        3.16        3.91      1.59 o 
   4  10   7       30.51       29.15      2.40 o 
  -3  11   7       29.73       33.22      2.18 o 
  -2  11   7       40.75       42.66      2.24 o 
  -1  11   7        0.94        1.79      0.95 o 
   0  11   7        5.62        6.34      2.39 o 
   1  11   7       13.90       14.58      1.19 o 
   2  11   7        0.39       -1.47      1.47 o 
   3  11   7        3.01        2.32      1.65 o 
  -3  12   7        4.96        6.47      1.69 o 
  -2  12   7       12.99       16.26      1.91 o 
  -1  12   7        0.88       -0.03      1.01 o 
   0  12   7        5.65        5.37      1.08 o 
   1  12   7        0.77        1.41      0.96 o 
   2  12   7       15.76       19.46      1.87 o 
   3  12   7       13.25       15.88      2.01 o 
  -2  13   7        0.02        1.63      1.55 o 
  -1  13   7       79.37       83.12      2.17 o 
   0  13   7        2.36        1.19      1.08 o 
   1  13   7        0.08        0.10      1.56 o 
   2  13   7        1.69        3.83      1.47 o 
  -2  14   7       15.26       15.02      2.14 o 
  -1  14   7        5.90        7.77      1.32 o 
   0  14   7        0.07        0.89      1.10 o 
   1  14   7        3.77        4.50      1.41 o 
   2  14   7        0.82        3.75      1.55 o 
   0  15   7        1.50        3.15      1.16 o 
  -4   0   8       83.45       82.88      2.73 o 
  -2   0   8       51.06       46.06      2.18 o 
   0   0   8      518.93      529.89      7.80 o 
   2   0   8      122.55      103.99      4.42 o 
   4   0   8        0.45       -0.53      1.36 o 
  -5   1   8        0.00        1.70      1.58 o 
  -4   1   8        8.89        9.51      1.08 o 
  -3   1   8       20.67       20.69      1.14 o 
  -2   1   8        2.78        2.65      0.82 o 
  -1   1   8       22.27       22.87      0.73 o 
   0   1   8      665.61      672.14      6.71 o 
   1   1   8       45.79       52.25      1.32 o 
   2   1   8        0.81        0.29      0.80 o 
   3   1   8        7.22        6.49      0.94 o 
   4   1   8       10.79       11.10      1.15 o 
   5   1   8        0.02        3.62      2.64 o 
  -5   2   8        2.27        3.60      1.49 o 
  -4   2   8        1.87        4.60      1.32 o 
  -3   2   8        7.69        5.39      1.18 o 
  -2   2   8      254.81      247.24      6.68 o 
  -1   2   8      485.26      471.91     12.60 o 
   0   2   8      217.29      216.05      4.97 o 
   1   2   8       28.90       25.74      1.23 o 
   2   2   8       51.90       52.74      2.46 o 
   3   2   8       57.43       54.22      2.61 o 
   4   2   8       17.35       14.57      1.81 o 
   5   2   8        8.14        8.08      1.79 o 
  -5   3   8       10.11       14.72      1.81 o 
  -4   3   8        0.28        0.77      1.14 o 
  -3   3   8       29.81       24.43      1.69 o 
  -2   3   8       30.81       27.46      1.67 o 
  -1   3   8       16.59       15.80      1.65 o 
   0   3   8        3.26        2.28      0.79 o 
   1   3   8      185.89      209.67      4.65 o 
   2   3   8      125.78      111.36      4.34 o 
   3   3   8       35.78       35.44      1.93 o 
   4   3   8       15.61       16.89      1.73 o 
   5   3   8        1.58        1.42      1.67 o 
  -5   4   8        4.87        5.15      1.69 o 
  -4   4   8        4.60        4.93      1.40 o 
  -3   4   8       93.43       95.87      3.36 o 
  -2   4   8       42.33       34.38      2.14 o 
  -1   4   8       44.69       37.88      2.08 o 
   0   4   8       83.98       85.56      3.31 o 
   1   4   8      827.43      794.84     13.53 o 
   2   4   8        3.11        3.66      1.22 o 
   3   4   8       30.15       26.56      1.79 o 
   4   4   8        4.61        2.69      1.51 o 
   5   4   8       21.35       20.42      2.22 o 
  -5   5   8        1.84       -1.65      1.65 o 
  -4   5   8        0.05       -0.63      1.34 o 
  -3   5   8       71.31       66.95      2.77 o 
  -2   5   8        4.51        7.57      1.38 o 
  -1   5   8       36.58       31.02      1.17 o 
   0   5   8        9.77        9.78      0.94 o 
   1   5   8      119.41      117.04      3.20 o 
   2   5   8       13.29       16.08      1.47 o 
   3   5   8       61.35       57.85      2.58 o 
   4   5   8       37.32       41.48      2.28 o 
   5   5   8        7.42       10.97      1.85 o 
  -5   6   8        8.58        7.53      1.69 o 
  -4   6   8        1.87        2.83      1.45 o 
  -3   6   8        1.38        1.02      1.26 o 
  -2   6   8       25.21       20.15      1.55 o 
  -1   6   8       26.13       22.30      1.21 o 
   0   6   8      101.65       90.69      6.10 o 
   1   6   8      116.80      110.75      4.50 o 
   2   6   8      298.87      283.96      5.64 o 
   3   6   8        1.92        3.42      1.28 o 
   4   6   8       21.91       22.57      1.93 o 
  -4   7   8       81.30       82.70      3.18 o 
  -3   7   8       44.19       43.99      2.16 o 
  -2   7   8        0.04        0.53      1.18 o 
  -1   7   8       11.98       13.98      1.03 o 
   0   7   8        6.22        5.76      1.37 o 
   1   7   8        0.19       -0.22      0.88 o 
   2   7   8      193.47      186.12      4.31 o 
   3   7   8        4.77        4.48      1.45 o 
   4   7   8        2.03       -0.61      1.59 o 
  -4   8   8        5.31        1.85      1.73 o 
  -3   8   8        0.00        1.61      1.26 o 
  -2   8   8        3.17        3.07      1.30 o 
  -1   8   8       35.08       29.89      1.31 o 
   0   8   8        0.00       -0.68      0.93 o 
   1   8   8       17.15       15.19      1.38 o 
   2   8   8        5.42        6.96      1.44 o 
   3   8   8       17.41       19.07      1.97 o 
   4   8   8        8.65        6.23      1.69 o 
  -4   9   8       23.84       22.15      2.18 o 
  -3   9   8       10.63       12.93      1.73 o 
  -2   9   8        5.10        4.48      1.38 o 
  -1   9   8        1.01        1.06      0.95 o 
   0   9   8       98.54       90.10      2.30 o 
   1   9   8        0.03        1.07      1.84 o 
   2   9   8        1.22        3.70      1.22 o 
   3   9   8       52.32       46.79      2.42 o 
   4   9   8       15.50       13.27      2.06 o 
  -3  10   8       11.06       15.86      1.79 o 
  -2  10   8        0.56       -1.00      1.45 o 
  -1  10   8        4.38        6.55      1.62 o 
   0  10   8        2.66        2.44      0.99 o 
   1  10   8        0.55       -0.89      0.93 o 
   2  10   8        0.00       -0.77      1.42 o 
   3  10   8       36.92       35.64      2.38 o 
  -3  11   8        2.79        4.38      1.53 o 
  -2  11   8        7.52        8.69      1.59 o 
  -1  11   8       14.28       16.26      1.20 o 
   0  11   8        0.53       -0.34      0.99 o 
   1  11   8       57.21       53.17      2.53 o 
   2  11   8        0.00        0.06      1.51 o 
   3  11   8        0.19       -0.51      1.57 o 
  -3  12   8        2.55        4.76      1.75 o 
  -2  12   8        2.84        5.92      1.65 o 
  -1  12   8        0.88        2.17      1.70 o 
   0  12   8        5.08        4.87      1.08 o 
   1  12   8        2.46        2.80      1.09 o 
   2  12   8        6.76        8.55      1.61 o 
  -2  13   8        0.29        0.08      1.63 o 
  -1  13   8        0.80        1.48      1.43 o 
   0  13   8        3.17        2.86      1.67 o 
   1  13   8        6.37        7.11      1.22 o 
   2  13   8        2.62        4.03      1.69 o 
  -1  14   8        2.13        2.02      1.95 o 
   0  14   8        0.37        1.62      1.41 o 
  -5   0   9        3.87        3.77      1.67 o 
  -3   0   9       42.54       45.33      2.24 o 
  -1   0   9      666.07      646.80     12.14 o 
   1   0   9      132.83      123.54      3.32 o 
   3   0   9      201.18      178.53      3.97 o 
   5   0   9        2.78        2.36      1.67 o 
  -5   1   9        5.29        4.83      1.15 o 
  -4   1   9        4.92        4.99      1.07 o 
  -3   1   9        0.47        1.94      0.87 o 
  -2   1   9      120.83      111.91      2.93 o 
  -1   1   9      584.02      577.46      7.41 o 
   0   1   9      169.74      173.68      2.86 o 
   1   1   9       28.55       27.62      0.83 o 
   2   1   9      177.48      166.79      3.28 o 
   3   1   9       10.50       12.63      1.17 o 
   4   1   9        5.18        5.80      1.11 o 
  -5   2   9       11.33       13.50      1.83 o 
  -4   2   9        6.44        8.00      1.55 o 
  -3   2   9       27.53       25.08      1.77 o 
  -2   2   9       15.01       18.07      1.47 o 
  -1   2   9       40.92       40.42      1.49 o 
   0   2   9      489.76      478.63      6.39 o 
   1   2   9      196.50      184.57      3.91 o 
   2   2   9       88.50       71.89      3.32 o 
   3   2   9        9.71        9.02      1.49 o 
   4   2   9       13.96       13.62      1.81 o 
  -5   3   9        0.78        0.96      1.51 o 
  -4   3   9       14.00       12.68      1.81 o 
  -3   3   9       77.28       71.75      2.69 o 
  -2   3   9      117.47      126.48      4.05 o 
  -1   3   9        7.07        7.65      0.90 o 
   0   3   9        0.01        0.91      0.80 o 
   1   3   9      145.00      140.02      3.38 o 
   2   3   9       23.61       21.21      1.77 o 
   3   3   9       34.43       34.99      2.02 o 
   4   3   9       41.21       41.03      2.42 o 
  -4   4   9        5.18        5.23      1.53 o 
  -3   4   9        9.32       11.54      1.53 o 
  -2   4   9      320.72      298.19      5.86 o 
  -1   4   9       10.36        8.31      0.93 o 
   0   4   9       13.74       11.07      1.00 o 
   1   4   9       73.33       77.52      2.52 o 
   2   4   9       42.06       36.11      2.16 o 
   3   4   9        8.66        8.53      1.49 o 
   4   4   9       12.15       16.26      1.85 o 
  -4   5   9        5.45        5.96      1.51 o 
  -3   5   9        7.81        7.06      1.57 o 
  -2   5   9       20.09       20.27      1.69 o 
  -1   5   9        0.65       -0.13      0.85 o 
   0   5   9       89.85       81.07      2.55 o 
   1   5   9       25.11       29.03      1.24 o 
   2   5   9       18.37       19.72      1.59 o 
   3   5   9        3.54        4.15      1.40 o 
   4   5   9        1.62        2.20      1.53 o 
  -4   6   9       14.83       15.16      1.85 o 
  -3   6   9       80.78       81.99      2.79 o 
  -2   6   9       17.98       14.02      1.55 o 
  -1   6   9       36.14       28.64      2.63 o 
   0   6   9       46.02       42.39      1.49 o 
   1   6   9       34.83       34.29      1.51 o 
   2   6   9        2.46        4.05      1.30 o 
   3   6   9        7.48        9.26      1.61 o 
   4   6   9        1.56        3.26      1.61 o 
  -4   7   9       16.81       19.52      2.01 o 
  -3   7   9       25.21       21.82      1.89 o 
  -2   7   9        8.78        9.02      1.57 o 
  -1   7   9        2.03        2.90      1.65 o 
   0   7   9        8.72       12.35      2.01 o 
   1   7   9        4.80        4.60      0.96 o 
   2   7   9       42.13       37.78      2.12 o 
   3   7   9       57.37       60.19      2.67 o 
   4   7   9        8.44        9.85      1.87 o 
  -4   8   9        3.15        3.13      1.71 o 
  -3   8   9        0.00       -1.12      1.49 o 
  -2   8   9        0.10        1.34      1.36 o 
  -1   8   9        9.40       10.95      1.60 o 
   0   8   9       54.54       49.25      1.70 o 
   1   8   9        0.04        0.57      0.90 o 
   2   8   9       11.85       10.14      1.59 o 
   3   8   9       11.85       11.74      1.81 o 
  -3   9   9        9.07       11.42      1.85 o 
  -2   9   9        0.58       -0.71      1.49 o 
  -1   9   9       78.43       72.13      1.93 o 
   0   9   9        0.01       -0.79      1.24 o 
   1   9   9        1.39        1.04      1.00 o 
   2   9   9       12.37       13.01      1.85 o 
   3   9   9       27.22       27.23      2.18 o 
  -3  10   9        0.10       -1.59      1.59 o 
  -2  10   9       11.82       14.45      1.85 o 
  -1  10   9       12.74       11.04      1.22 o 
   0  10   9        0.10        0.43      0.98 o 
   1  10   9       24.85       24.21      1.44 o 
   2  10   9        7.83       10.32      1.69 o 
   3  10   9        9.36       12.50      1.79 o 
  -2  11   9       35.27       39.12      2.40 o 
  -1  11   9        4.30        2.73      1.44 o 
   0  11   9       19.18       20.49      1.36 o 
   1  11   9        7.08        8.23      1.55 o 
   2  11   9        9.74       12.33      1.85 o 
  -2  12   9        1.37        5.46      1.69 o 
  -1  12   9       15.50       21.16      2.22 o 
   0  12   9       21.83       20.88      2.15 o 
   1  12   9        2.01        2.63      1.20 o 
   2  12   9        0.30       -1.63      1.63 o 
  -1  13   9        0.61        3.95      1.18 o 
   0  13   9        2.80        3.85      1.20 o 
   1  13   9        2.63        4.07      1.21 o 
  -4   0  10        0.32        0.88      1.47 o 
  -2   0  10       14.93       13.50      1.55 o 
   0   0  10       41.55       40.23      3.60 o 
   2   0  10       16.38       10.91      1.57 o 
   4   0  10        4.71        2.91      1.67 o 
  -4   1  10        8.83        8.02      1.49 o 
  -3   1  10        2.43        3.07      0.92 o 
  -2   1  10        8.79       10.22      1.40 o 
  -1   1  10       17.92       16.05      0.76 o 
   0   1  10        8.32        8.80      0.69 o 
   1   1  10        0.49        0.85      0.64 o 
   2   1  10        5.21        3.70      0.96 o 
   3   1  10        0.86       -0.56      0.97 o 
   4   1  10        4.94        2.78      1.93 o 
  -4   2  10        0.78        1.71      1.42 o 
  -3   2  10        0.23       -1.42      1.42 o 
  -2   2  10        5.31        1.93      1.42 o 
  -1   2  10        2.83        3.44      0.86 o 
   0   2  10       18.84       19.39      1.15 o 
   1   2  10       24.15       20.84      1.24 o 
   2   2  10       12.10        8.55      1.55 o 
   3   2  10        0.20        1.26      1.47 o 
   4   2  10        0.73        0.00      1.47 o 
  -4   3  10        0.31        0.69      1.44 o 
  -3   3  10        1.73       -0.06      1.47 o 
  -2   3  10      119.14      114.61      3.40 o 
  -1   3  10        4.35        3.69      2.01 o 
   0   3  10       54.05       48.92      1.65 o 
   1   3  10       38.34       37.86      1.43 o 
   2   3  10        0.72        1.04      1.20 o 
   3   3  10        1.92        3.72      1.47 o 
   4   3  10        1.54        0.22      1.67 o 
  -4   4  10        0.03       -1.53      1.53 o 
  -3   4  10       19.55       18.58      1.79 o 
  -2   4  10        6.54        6.62      1.40 o 
  -1   4  10        3.18        2.42      0.92 o 
   0   4  10       75.67       72.92      2.20 o 
   1   4  10        2.94        2.49      0.94 o 
   2   4  10        8.51        8.79      1.49 o 
   3   4  10        3.74        1.63      1.49 o 
   4   4  10        1.61        2.89      1.71 o 
  -4   5  10       24.44       26.07      2.14 o 
  -3   5  10       57.76       54.47      2.48 o 
  -2   5  10        1.86        2.42      1.40 o 
  -1   5  10       42.06       43.11      1.54 o 
   0   5  10       10.95       11.97      1.17 o 
   1   5  10       93.91       82.03      3.15 o 
   2   5  10        2.92       -0.41      1.57 o 
   3   5  10        1.67        4.09      1.49 o 
   4   5  10        7.94        8.10      1.77 o 
  -4   6  10        8.75        8.61      1.89 o 
  -3   6  10       48.40       38.63      2.50 o 
  -2   6  10       12.86       11.38      1.67 o 
  -1   6  10        6.98        6.35      0.96 o 
   0   6  10       11.04        9.84      2.06 o 
   1   6  10        3.22        2.64      1.02 o 
   2   6  10        2.97        2.42      1.45 o 
   3   6  10        2.80        4.84      1.69 o 
  -3   7  10       26.31       27.91      2.18 o 
  -2   7  10       14.11       10.67      1.61 o 
  -1   7  10       39.55       34.98      3.10 o 
   0   7  10       46.60       43.88      1.58 o 
   1   7  10        6.38        7.18      1.06 o 
   2   7  10        3.18        2.20      1.57 o 
   3   7  10        3.22        3.79      1.79 o 
  -3   8  10       10.95       10.40      1.91 o 
  -2   8  10       12.65       14.43      1.81 o 
  -1   8  10       39.89       39.42      1.60 o 
   0   8  10        1.00       -0.63      1.00 o 
   1   8  10        9.69        8.77      1.93 o 
   2   8  10       32.19       31.90      2.12 o 
   3   8  10       20.04       20.84      2.14 o 
  -3   9  10        0.00        0.51      1.45 o 
  -2   9  10       16.90       20.74      1.97 o 
  -1   9  10        5.92        5.03      1.12 o 
   0   9  10        2.39        1.62      1.06 o 
   1   9  10        0.01        1.09      1.04 o 
   2   9  10       30.61       28.41      2.30 o 
   3   9  10        2.48        1.40      1.81 o 
  -2  10  10        0.26        1.95      1.63 o 
  -1  10  10       17.03       16.46      1.40 o 
   0  10  10        0.07       -1.08      1.08 o 
   1  10  10        7.93        9.20      1.25 o 
   2  10  10        7.68        5.46      1.83 o 
  -2  11  10       31.02       32.57      2.42 o 
  -1  11  10        1.35        2.67      1.14 o 
   0  11  10        0.23       -0.36      1.15 o 
   1  11  10       15.05       14.86      1.57 o 
  -1  12  10        3.18        0.77      1.89 o 
   0  12  10        1.41        2.35      1.26 o 
  -3   0  11        6.52        5.86      1.67 o 
  -1   0  11        5.96        4.68      0.98 o 
   1   0  11        6.21        9.66      1.00 o 
   3   0  11       20.38       18.50      2.02 o 
  -4   1  11        0.18        0.18      1.11 o 
  -3   1  11        6.24        6.83      1.09 o 
  -2   1  11        3.74        3.63      0.97 o 
  -1   1  11        0.31        0.13      0.62 o 
   0   1  11       34.88       37.88      1.43 o 
   1   1  11        0.18        0.59      0.64 o 
   2   1  11        1.75        3.36      1.08 o 
   3   1  11        0.14       -0.42      1.81 o 
   4   1  11        0.14        0.79      1.84 o 
  -4   2  11        3.30        3.54      1.61 o 
  -3   2  11        0.14       -1.45      1.45 o 
  -2   2  11        0.06        0.18      1.38 o 
  -1   2  11       16.10       15.75      1.09 o 
   0   2  11        1.14        0.43      0.96 o 
   1   2  11       26.80       30.24      1.36 o 
   2   2  11        0.16       -0.31      1.49 o 
   3   2  11        1.11        0.77      1.57 o 
  -4   3  11        4.04        5.13      1.65 o 
  -3   3  11        6.61        7.61      1.65 o 
  -2   3  11        3.18        3.52      1.53 o 
  -1   3  11       23.63       21.55      1.41 o 
   0   3  11        1.09        0.70      0.90 o 
   1   3  11       21.06       23.09      1.74 o 
   2   3  11       32.73       34.01      2.10 o 
   3   3  11        1.42       -1.34      1.77 o 
  -3   4  11        0.03       -0.28      1.55 o 
  -2   4  11        1.43        2.40      1.32 o 
  -1   4  11       22.74       23.05      1.37 o 
   0   4  11       20.15       23.08      1.51 o 
   1   4  11        2.98        1.55      1.01 o 
   2   4  11        1.47        1.02      1.55 o 
   3   4  11        6.64        9.04      1.71 o 
  -3   5  11       10.65        9.46      1.89 o 
  -2   5  11        0.29        0.90      1.42 o 
  -1   5  11        1.96        3.13      1.00 o 
   0   5  11       13.98       12.58      1.17 o 
   1   5  11       12.64       13.27      1.20 o 
   2   5  11       33.67       30.65      2.16 o 
   3   5  11       11.87       10.93      1.95 o 
  -3   6  11       31.26       35.27      2.42 o 
  -2   6  11        5.72        8.06      1.57 o 
  -1   6  11        0.01       -0.45      0.97 o 
   0   6  11        2.67        4.57      2.70 o 
   1   6  11       14.73       17.80      1.32 o 
   2   6  11        6.45        7.47      1.73 o 
   3   6  11        0.13       -0.24      1.67 o 
  -3   7  11        0.04       -0.67      1.73 o 
  -2   7  11        2.32        3.93      1.55 o 
  -1   7  11        1.18       -1.06      1.06 o 
   0   7  11       24.14       23.50      1.44 o 
   1   7  11       35.00       38.29      1.67 o 
   2   7  11        0.19        0.49      1.53 o 
   3   7  11        6.90        8.24      1.77 o 
  -2   8  11       18.14       21.31      2.04 o 
  -1   8  11        0.11        1.30      1.01 o 
   0   8  11       14.11       17.18      1.34 o 
   1   8  11        0.82        0.52      1.16 o 
   2   8  11        6.08        7.76      1.81 o 
  -2   9  11       54.09       53.41      2.93 o 
  -1   9  11        4.90        4.40      1.08 o 
   0   9  11        2.35        1.85      1.19 o 
   1   9  11       20.58       22.59      1.99 o 
   2   9  11        9.70        7.39      1.95 o 
  -1  10  11        5.70        6.35      1.31 o 
   0  10  11        1.01        2.53      1.13 o 
   1  10  11       26.85       26.67      1.64 o 
  -2   0  12       43.48       44.49      2.46 o 
   0   0  12       27.46       26.46      1.45 o 
   2   0  12        0.07        0.53      1.55 o 
  -3   1  12       22.55       23.74      1.53 o 
  -2   1  12       29.19       27.97      1.59 o 
  -1   1  12        0.22       -0.67      0.67 o 
   0   1  12       24.37       25.29      1.19 o 
   1   1  12       16.05       16.63      1.14 o 
   2   1  12        1.59        2.33      1.14 o 
   3   1  12       24.45       28.35      1.63 o 
  -3   2  12        1.03       -0.86      1.67 o 
  -2   2  12       33.63       37.96      2.34 o 
  -1   2  12       87.34       88.00      5.50 o 
   0   2  12       16.42       20.86      1.33 o 
   1   2  12        0.99       -1.11      1.11 o 
   2   2  12        1.44        4.23      1.53 o 
   3   2  12        0.06       -0.90      1.63 o 
  -3   3  12        7.38        6.02      1.87 o 
  -2   3  12       19.16       22.10      2.08 o 
  -1   3  12        0.19       -1.05      1.05 o 
   0   3  12        1.61        2.43      1.06 o 
   1   3  12        0.02       -0.77      1.03 o 
   2   3  12       21.74       23.51      2.16 o 
   3   3  12        7.06        9.81      1.93 o 
  -3   4  12        0.28       -1.28      1.65 o 
  -2   4  12       22.67       24.97      2.01 o 
  -1   4  12       58.11       63.41      1.91 o 
   0   4  12       16.24       15.31      1.32 o 
   1   4  12        1.78        0.32      1.12 o 
   2   4  12        0.19        1.12      1.55 o 
   3   4  12       34.17       40.69      2.63 o 
  -3   5  12        6.63        5.84      1.87 o 
  -2   5  12        4.64        3.26      1.69 o 
  -1   5  12       31.75       37.81      1.58 o 
   0   5  12       16.94       19.91      2.38 o 
   1   5  12        5.97        4.42      1.14 o 
   2   5  12        0.05        0.00      1.53 o 
  -2   6  12        2.63        0.81      1.65 o 
  -1   6  12       12.41       16.23      2.32 o 
   0   6  12        1.34        3.45      1.14 o 
   1   6  12       21.12       25.42      1.70 o 
   2   6  12       17.52       19.60      2.06 o 
  -2   7  12        2.11        3.81      1.67 o 
  -1   7  12        9.65       10.27      1.35 o 
   0   7  12       57.09       57.51      1.97 o 
   1   7  12        5.33        6.34      1.40 o 
   2   7  12        0.08        1.99      1.69 o 
  -1   8  12        7.62        7.52      1.26 o 
   0   8  12       13.61       18.62      3.25 o 
   1   8  12        3.19        0.80      1.24 o 
   0   9  12        0.84        3.13      1.18 o 
  -1   0  13       14.15       16.31      1.35 o 
   1   0  13       48.00       47.55      1.82 o 
  -2   1  13       12.06       11.36      1.55 o 
  -1   1  13        2.04        0.67      0.81 o 
   0   1  13       25.70       26.53      1.07 o 
   1   1  13       25.76       30.50      1.15 o 
   2   1  13       35.93       38.74      2.61 o 
  -2   2  13       21.30       21.98      2.10 o 
  -1   2  13       10.74       10.04      1.28 o 
   0   2  13        1.11        0.66      2.45 o 
   1   2  13        2.33        1.07      1.21 o 
   2   2  13        1.12       -0.08      1.67 o 
  -2   3  13       14.17       15.57      2.02 o 
  -1   3  13        0.37        1.95      1.92 o 
   0   3  13        1.43        1.19      1.19 o 
   1   3  13       12.28       11.18      1.34 o 
   2   3  13       35.88       30.19      2.58 o 
  -2   4  13        0.91        3.24      1.61 o 
  -1   4  13       19.77       23.21      1.52 o 
   0   4  13        6.22        8.71      2.99 o 
   1   4  13        4.52        2.75      1.30 o 
  -1   5  13        6.92        5.75      1.29 o 
   0   5  13        7.99        8.50      1.39 o 
   1   5  13       27.43       33.15      1.66 o 
  -1   6  13        9.75       10.55      1.39 o 
   0   6  13       19.55       19.85      1.78 o 
   1   6  13       20.35       21.86      3.80 o 
   0   0  14       24.68       26.63      2.49 o 
   0   1  14        2.00        2.72      0.88 o 
   0   2  14        5.23        4.84      1.20 o 
                                                 
